# Supplementary material for: First Characterization and Regulatory Function of piRNAs in the Apis mellifera Larval Response to Ascosphaera apis Invasion
Source: Int J Mol Sci. 2023 Nov 15;24(22):16358. doi: 10.3390/ijms242216358 (PMC10671575; doi:10.3390/ijms242216358)
Supplement: Supplementary file 1 [file ijms-24-16358-s001.zip]

Archive with 6 entries (6 files):
- Figure S1.pdf
- Figure S2.pdf
- Table-S1.xlsx
- Table-S2.xlsx
- Table-S3.xls
- Table-S4.xlsx
