# Supplementary material for: First Characterization and Regulatory Function of piRNAs in the Apis mellifera Larval Response to Ascosphaera apis Invasion
Source: Int J Mol Sci. 2023 Nov 15;24(22):16358. doi: 10.3390/ijms242216358 (PMC10671575; doi:10.3390/ijms242216358)
Supplement: Supplementary file 1 [file ijms-24-16358-s001.zip › Table-S1.xlsx]

## Sheet: Primer of DEpiRNAs
Table S1. Detailed information about the primers of DEpiRNAs and target mRNAs
ID	Primer	Sequence (5'-3')
piR-ame-945760	Forward	GCGCTAATGTAGGTAA
piR-ame-945760	stem-loop	CTCAACTGGTGTCGTGGAGTCGGCAATTCAGTTGAGTGCCGACTTCCC
piR-ame-904316	Forward	GCGCAATCCTCGGTAGTAT
piR-ame-904316	stem-loop	CTCAACTGGTGTCGTGGAGTCGGCAATTCAGTTGAGATACTGACCACT
piR-ame-1186994	Forward	GCAACGGCCTCTAGTGCAG
piR-ame-1186994	stem-loop	CTCAACTGGTGTCGTGGAGTCGGCAATTCAGTTGAGTACCACCAAGAT
piR-ame-1199278	Forward	GCGCTGAACACAGCTGG
piR-ame-1199278	stem-loop	CTCAACTGGTGTCGTGGAGTCGGCAATTCAGTTGAGTCTGAGATACCA
piR-ame-978292	Forward	GCCTTCGGTAGTATAGTGGT
piR-ame-978292	stem-loop	CTCAACTGGTGTCGTGGAGTCGGCAATTCAGTTGAGGCGGGGATACTG
piR-universal	Reverse	CTCAACTGGTGTCGTGGAGTCGG
U6	Forward	GTTAGGCTTTGACGATTTCG
U6	Reverse	GGCATTTCTCCACCAGGTA
SNX6	Forward	GTGGAACCTGTTATCACTTATC
SNX6	Reverse	TGGTGGACAAGGAGGAATA
SOCS5	Forward	ATGGAGGAAGGTGTTGAAC
SOCS5	Reverse	CTGGCACAAGACAATGAAC
ATP6V1D	Forward	GCAGATGATTACGAACAAGT
ATP6V1D	Reverse	CATTCCGCTATCCATACGA
E3UBL-TRIM37	Forward	CGTCCTCTTGGTTCTTCTT
E3UBL-TRIM37	Reverse	CACTATCACTACTGCTGCTA
UBE E2 Q2	Forward	ATCCTTCTACACCACCAGTA
UBE E2 Q2	Reverse	GCATCTCCTTCATCCATATCT
AP1G1	Forward	TTGCTTGGAACTACTGACTT
AP1G1	Reverse	CTGTGCTTGATGGTGATAAC
ARF1	Forward	GGTCTTGATTGGCTCTCC
ARF1	Reverse	CTCGTGGTATCTCTGTGTAA
actin	Forward	CCTAGCACCATCCACCATGAA
actin	Reverse	GAAGCAAGAATTGACCCACCAA
