# Supplementary material for: First Characterization and Regulatory Function of piRNAs in the Apis mellifera Larval Response to Ascosphaera apis Invasion
Source: Int J Mol Sci. 2023 Nov 15;24(22):16358. doi: 10.3390/ijms242216358 (PMC10671575; doi:10.3390/ijms242216358)
Supplement: Supplementary file 1 [file ijms-24-16358-s001.zip › Table-S2.xlsx]

## Sheet: mimics and inhibitors
Table S2. Detailed information about mimics and inhibitors used in this work
Name	Sequence (5'-3')	Purpose
mimic-piR-945760-sense	UAAUGUAGGUAAGGGAAGUCGGCA	ame-piR-945760 overexpression
mimic-piR-945760-antisense	CCGACUUCCCUUACCUACAUUAUU
inhibitor-piR-945760	UGCCGACUUCCCUUACCUACAUUA	ame-piR-945760 knockdown
mimic-NC-sense	UUC UCC GAA CGU GUC ACG UTT	Negative control for ame-piR-945760 overexpression
mimic-NC-antisense	ACG UGA CAC GUU CGG AGA ATT
inhibitor-NC	CAGUACUUUUGUGUAGUACAA	Negative control for ame-piR-945760 knockdown
