# Supplementary material for: First Characterization and Regulatory Function of piRNAs in the Apis mellifera Larval Response to Ascosphaera apis Invasion
Source: Int J Mol Sci. 2023 Nov 15;24(22):16358. doi: 10.3390/ijms242216358 (PMC10671575; doi:10.3390/ijms242216358)
Supplement: Supplementary file 1 [file ijms-24-16358-s001.zip › Table-S3.xls]

## Sheet: Am4CK vs Am4T
Table S3. Up and down-regulated piRNAs in three comparison groups
id	Am4.1	Am4.2	Am4.3	Am4T.1	Am4T.2	Am4T.3	control_mean	treatment_mean	log2_FC(treatment_mean/control_mean)	Pvalue
piR-bmo-1008436	283.23	298.096	92.8653	0.01	0.01	0.01	224.73	0.01	-14.4559	1.29837e-05
piR-bmo-1014473	28.323	24.8413	26.5329	0.01	0.01	0.01	26.5657	0.01	-11.3754	3.19283e-09
piR-bmo-1072003	28.323	24.8413	26.5329	0.01	0.01	0.01	26.5657	0.01	-11.3754	3.19283e-09
piR-bmo-1079281	292.671	198.731	225.53	434.001	642.847	394.714	238.977	490.521	1.03744	0.019503
piR-bmo-1153430	151.056	235.993	66.3324	0.01	0.01	0.01	151.127	0.01	-13.8835	1.39364e-05
piR-bmo-1175542	160.497	62.1033	79.5988	0.01	0.01	0.01	100.733	0.01	-13.2982	5.59731e-06
piR-bmo-1178559	1954.29	3353.58	1923.64	0.01	0.01	0.01	2410.5	0.01	-17.879	2.86189e-07
piR-bmo-1179747	1954.29	3328.74	1923.64	0.01	0.01	0.01	2402.22	0.01	-17.874	2.71206e-07
piR-bmo-1181124	1954.29	3353.58	1923.64	0.01	0.01	0.01	2410.5	0.01	-17.879	2.86189e-07
piR-bmo-1183075	66.087	223.572	79.5988	0.01	0.01	0.01	123.086	0.01	-13.5874	1.66317e-05
piR-bmo-1184341	1954.29	3353.58	1923.64	0.01	0.01	0.01	2410.5	0.01	-17.879	2.86189e-07
piR-bmo-1184482	2058.14	3601.99	2640.03	0.01	0.01	0.01	2766.72	0.01	-18.0778	1.68406e-07
piR-bmo-1184652	915.777	1490.48	1180.72	0.01	0.01	0.01	1195.66	0.01	-16.8674	1.26396e-07
piR-bmo-1186994	38878	73617.3	34572.4	155	145.159	142.097	49022.6	147.419	-8.37738	1.69273e-05
piR-bmo-1188062	9337.15	12234.4	9313.06	0.01	0.01	0.01	10294.9	0.01	-19.9735	1.09867e-08
piR-bmo-1188284	2492.42	4235.45	2255.3	0.01	0.01	0.01	2994.39	0.01	-18.1919	3.50894e-07
piR-bmo-1202135	557.019	1540.16	636.791	0.01	41.474	0.01	911.324	13.8313	-6.04195	0.0378974
piR-bmo-1202932	27001.3	32927.2	21252.9	0.01	0.01	0.01	27060.4	0.01	-21.3678	3.21187e-08
piR-bmo-1204714	66.087	198.731	79.5988	0.01	0.01	0.01	114.805	0.01	-13.4869	1.10036e-05
piR-bmo-1215103	1604.97	2720.13	1591.98	0.01	0.01	0.01	1972.36	0.01	-17.5896	2.70426e-07
piR-bmo-1219892	1954.29	3328.74	1923.64	0.01	0.01	0.01	2402.22	0.01	-17.874	2.71206e-07
piR-bmo-1221463	915.777	1490.48	1180.72	0.01	0.01	0.01	1195.66	0.01	-16.8674	1.26396e-07
piR-bmo-1223398	28.323	24.8413	26.5329	0.01	0.01	0.01	26.5657	0.01	-11.3754	3.19283e-09
piR-bmo-1245722	1954.29	3328.74	1923.64	0.01	0.01	0.01	2402.22	0.01	-17.874	2.71206e-07
piR-bmo-1250739	915.777	1490.48	1180.72	0.01	0.01	0.01	1195.66	0.01	-16.8674	1.26396e-07
piR-bmo-1251569	915.777	1490.48	1180.72	0.01	0.01	0.01	1195.66	0.01	-16.8674	1.26396e-07
piR-bmo-14476	236.025	198.731	145.931	0.01	0.01	0.01	193.562	0.01	-14.2405	2.48995e-07
piR-bmo-149736	0.01	0.01	0.01	62.0001	41.474	47.3657	0.01	50.2799	12.2958	2.23725e-07
piR-bmo-15258	236.025	198.731	145.931	0.01	0.01	0.01	193.562	0.01	-14.2405	2.48995e-07
piR-bmo-16164	207.702	136.627	145.931	0.01	0.01	0.01	163.42	0.01	-13.9963	1.94823e-07
piR-bmo-18387	18.882	24.8413	26.5329	0.01	0.01	0.01	23.4187	0.01	-11.1934	1.95741e-07
piR-bmo-208022	18.882	24.8413	26.5329	0.01	0.01	0.01	23.4187	0.01	-11.1934	1.95741e-07
piR-bmo-220719	717.516	372.62	543.925	930.002	1244.22	1405.18	544.687	1193.13	1.13126	0.0235548
piR-bmo-237658	18.882	24.8413	26.5329	0.01	0.01	0.01	23.4187	0.01	-11.1934	1.95741e-07
piR-bmo-241618	415.404	186.31	212.263	0.01	0.01	0.01	271.326	0.01	-14.7277	2.14977e-06
piR-bmo-247619	1000.75	968.812	756.189	0.01	0.01	0.01	908.582	0.01	-16.4713	2.17064e-08
piR-bmo-24995	28.323	49.6827	53.0659	0.01	0.01	0.01	43.6905	0.01	-12.0931	1.94092e-06
piR-bmo-361753	28.323	24.8413	26.5329	0.01	0.01	0.01	26.5657	0.01	-11.3754	3.19283e-09
piR-bmo-378755	132.174	198.731	132.665	0.01	0.01	0.01	154.523	0.01	-13.9155	2.3404e-07
piR-bmo-39500	236.025	198.731	145.931	0.01	0.01	0.01	193.562	0.01	-14.2405	2.48995e-07
piR-bmo-39501	236.025	198.731	145.931	0.01	0.01	0.01	193.562	0.01	-14.2405	2.48995e-07
piR-bmo-403890	717.516	372.62	543.925	930.002	1244.22	1405.18	544.687	1193.13	1.13126	0.0235548
piR-bmo-406423	28.323	24.8413	26.5329	0.01	0.01	0.01	26.5657	0.01	-11.3754	3.19283e-09
piR-bmo-458012	557.019	658.295	371.461	0.01	0.01	0.01	528.925	0.01	-15.6908	3.60223e-07
piR-bmo-47855	18.882	24.8413	26.5329	0.01	0.01	0.01	23.4187	0.01	-11.1934	1.95741e-07
piR-bmo-487487	28.323	24.8413	26.5329	0.01	0.01	0.01	26.5657	0.01	-11.3754	3.19283e-09
piR-bmo-505290	28.323	24.8413	26.5329	0.01	0.01	0.01	26.5657	0.01	-11.3754	3.19283e-09
piR-bmo-510771	28.323	24.8413	26.5329	0.01	0.01	0.01	26.5657	0.01	-11.3754	3.19283e-09
piR-bmo-512574	557.019	658.295	371.461	0.01	0.01	0.01	528.925	0.01	-15.6908	3.60223e-07
piR-bmo-567424	28.323	37.262	26.5329	0.01	0.01	0.01	30.706	0.01	-11.5843	1.69834e-07
piR-bmo-588947	207.702	260.834	212.263	0.01	0.01	0.01	226.933	0.01	-14.47	1.64801e-08
piR-bmo-613889	151.056	173.889	39.7994	0.01	0.01	0.01	121.582	0.01	-13.5696	3.96751e-05
piR-bmo-615000	28.323	24.8413	26.5329	0.01	0.01	0.01	26.5657	0.01	-11.3754	3.19283e-09
piR-bmo-615604	84.969	136.627	26.5329	0.01	0.01	0.01	82.7097	0.01	-13.0138	5.4634e-05
piR-bmo-633876	47.205	111.786	26.5329	0.01	0.01	0.01	61.8413	0.01	-12.5944	3.36266e-05
piR-bmo-638412	783.603	1006.07	782.722	0.01	0.01	0.01	857.466	0.01	-16.3878	1.75494e-08
piR-bmo-649291	122.733	173.889	39.7994	0.01	0.01	0.01	112.141	0.01	-13.453	3.29501e-05
piR-bmo-657844	320.994	385.041	278.596	0.01	0.01	0.01	328.21	0.01	-15.0023	3.95842e-08
piR-bmo-665593	1123.48	1155.12	703.123	0.01	0.01	0.01	993.908	0.01	-16.6008	2.31879e-07
piR-bmo-679227	28.323	24.8413	26.5329	0.01	0.01	0.01	26.5657	0.01	-11.3754	3.19283e-09
piR-bmo-70388	113.292	173.889	132.665	0.01	0.01	0.01	139.949	0.01	-13.7726	1.77924e-07
piR-bmo-716466	283.23	298.096	92.8653	0.01	0.01	0.01	224.73	0.01	-14.4559	1.29837e-05
piR-bmo-718308	47.205	62.1033	106.132	0.01	0.01	0.01	71.8134	0.01	-12.81	3.15923e-06
piR-bmo-748814	292.671	248.413	159.198	0.01	0.01	0.01	233.427	0.01	-14.5107	6.48607e-07
piR-bmo-748815	557.019	658.295	371.461	0.01	0.01	0.01	528.925	0.01	-15.6908	3.60223e-07
piR-bmo-748816	774.162	1179.96	543.925	0.01	0.01	0.01	832.683	0.01	-16.3455	9.28173e-07
piR-bmo-755554	37.764	24.8413	26.5329	0.01	0.01	0.01	29.7127	0.01	-11.5369	4.22446e-07
piR-bmo-771407	283.23	298.096	92.8653	0.01	0.01	0.01	224.73	0.01	-14.4559	1.29837e-05
piR-bmo-771408	283.23	298.096	92.8653	0.01	0.01	0.01	224.73	0.01	-14.4559	1.29837e-05
piR-bmo-772496	245.466	62.1033	119.398	0.01	0.01	0.01	142.322	0.01	-13.7969	1.87668e-05
piR-bmo-774986	56.646	49.6827	53.0659	0.01	0.01	0.01	53.1315	0.01	-12.3754	2.2791e-09
piR-bmo-774987	56.646	49.6827	53.0659	0.01	0.01	0.01	53.1315	0.01	-12.3754	2.2791e-09
piR-bmo-778188	717.516	372.62	543.925	930.002	1244.22	1405.18	544.687	1193.13	1.13126	0.0235548
piR-bmo-785504	717.516	372.62	543.925	930.002	1244.22	1405.18	544.687	1193.13	1.13126	0.0235548
piR-bmo-79006	28.323	24.8413	26.5329	0.01	0.01	0.01	26.5657	0.01	-11.3754	3.19283e-09
piR-bmo-810601	736.398	1155.12	636.791	0.01	0.01	0.01	842.77	0.01	-16.3629	3.78234e-07
piR-bmo-810602	1208.45	1403.53	928.653	0.01	0.01	0.01	1180.21	0.01	-16.8487	6.87962e-08
piR-bmo-818704	736.398	1117.86	517.392	0.01	0.01	0.01	790.55	0.01	-16.2706	9.25117e-07
piR-bmo-854309	358.758	447.144	305.129	0.01	0.01	0.01	370.344	0.01	-15.1766	7.39854e-08
piR-bmo-856695	689.193	968.812	490.859	0.01	0.01	0.01	716.288	0.01	-16.1283	5.76758e-07
piR-bmo-903079	717.516	372.62	543.925	930.002	1244.22	1405.18	544.687	1193.13	1.13126	0.0235548
piR-bmo-904144	37.764	62.1033	26.5329	0.01	0.01	0.01	42.1334	0.01	-12.0407	4.6877e-06
piR-bmo-918866	443.727	583.771	504.126	0.01	0.01	0.01	510.541	0.01	-15.6397	1.71681e-08
piR-bmo-923081	28.323	49.6827	53.0659	0.01	0.01	0.01	43.6905	0.01	-12.0931	1.94092e-06
piR-bmo-926326	28.323	24.8413	26.5329	0.01	0.01	0.01	26.5657	0.01	-11.3754	3.19283e-09
piR-bmo-928134	66.087	62.1033	106.132	0.01	0.01	0.01	78.1074	0.01	-12.9312	7.70667e-07
piR-bmo-929835	18.882	24.8413	26.5329	0.01	0.01	0.01	23.4187	0.01	-11.1934	1.95741e-07
piR-bmo-934193	1000.75	968.812	756.189	0.01	0.01	0.01	908.582	0.01	-16.4713	2.17064e-08
piR-bmo-941843	37.764	62.1033	26.5329	0.01	0.01	0.01	42.1334	0.01	-12.0407	4.6877e-06
piR-bmo-945760	717.516	372.62	543.925	930.002	1244.22	1405.18	544.687	1193.13	1.13126	0.0235548
piR-bmo-962854	151.056	173.889	39.7994	0.01	0.01	0.01	121.582	0.01	-13.5696	3.96751e-05
piR-bmo-967173	896.895	832.184	650.057	0.01	0.01	0.01	793.045	0.01	-16.2751	3.32222e-08
piR-bmo-967470	28.323	62.1033	39.7994	0.01	0.01	0.01	43.4086	0.01	-12.0838	3.32056e-06
piR-bmo-96968	28.323	49.6827	53.0659	0.01	0.01	0.01	43.6905	0.01	-12.0931	1.94092e-06
piR-bmo-978292	18.882	24.8413	26.5329	0.01	0.01	0.01	23.4187	0.01	-11.1934	1.95741e-07
piR-bmo-997962	28.323	24.8413	26.5329	0.01	0.01	0.01	26.5657	0.01	-11.3754	3.19283e-09

## Sheet: Am5CK vs Am5T
Table S3. Up and down-regulated piRNAs in three comparison groups
id	Am5.1	Am5.2	Am5.3	Am5T.1	Am5T.2	Am5T.3	control_mean	treatment_mean	log2_FC(treatment_mean/control_mean)	Pvalue
piR-bmo-1008436	358.551	304.557	380.439	0.01	0.01	0.01	347.849	0.01	-15.0862	9.83743e-09
piR-bmo-1049171	611.647	679.396	1066.88	2734.78	1369.43	1849.24	785.975	1984.48	1.33621	0.0252955
piR-bmo-1064558	147.639	122.994	248.112	0.01	0.01	0.01	172.915	0.01	-14.0778	1.31232e-06
piR-bmo-1066173	400.734	579.829	992.449	4009.24	1637.02	2773.86	657.671	2806.71	2.09344	0.0170155
piR-bmo-1103192	316.369	357.268	669.903	2057.72	1353.69	1015.57	447.847	1475.66	1.72028	0.0176373
piR-bmo-11093	137.093	23.4274	190.219	0.01	0.01	0.01	116.913	0.01	-13.5132	0.000154969
piR-bmo-1153430	284.732	128.851	363.898	0.01	0.01	0.01	259.16	0.01	-14.6616	5.57602e-06
piR-bmo-1175542	126.548	70.2823	198.49	0.01	0.01	0.01	131.773	0.01	-13.6858	6.23179e-06
piR-bmo-1178559	5114.63	2905	4606.62	0.01	0.01	0.01	4208.75	0.01	-18.683	1.95985e-07
piR-bmo-1179747	5114.63	2905	4606.62	0.01	0.01	0.01	4208.75	0.01	-18.683	1.95985e-07
piR-bmo-1181124	5114.63	2905	4606.62	0.01	0.01	0.01	4208.75	0.01	-18.683	1.95985e-07
piR-bmo-1183075	94.9107	64.4254	49.6225	0.01	0.01	0.01	69.6529	0.01	-12.766	1.24898e-06
piR-bmo-1184341	5114.63	2905	4606.62	0.01	0.01	0.01	4208.75	0.01	-18.683	1.95985e-07
piR-bmo-1184482	7413.58	3918.24	6914.06	0.01	0.01	0.01	6081.96	0.01	-19.2142	3.2026e-07
piR-bmo-1184652	1160.02	819.96	1554.84	0.01	0.01	0.01	1178.27	0.01	-16.8463	3.81217e-07
piR-bmo-1186994	25056.4	8135.18	13406.3	597.403	377.774	485.047	15532.6	486.741	-4.996	0.000656514
piR-bmo-1188062	17474.1	9534.97	12595.8	0.01	0.01	0.01	13201.6	0.01	-20.3323	1.4393e-07
piR-bmo-1188284	5104.09	2547.73	2166.85	0.01	0.01	0.01	3272.89	0.01	-18.3202	1.12283e-06
piR-bmo-1202135	1708.39	995.666	1149.59	0.01	0.01	0.01	1284.55	0.01	-16.9709	2.14494e-07
piR-bmo-1202932	63674.5	40875	38722.1	0.01	0.01	0.01	47757.2	0.01	-22.1873	6.64852e-08
piR-bmo-1204714	94.9107	64.4254	49.6225	0.01	0.01	0.01	69.6529	0.01	-12.766	1.24898e-06
piR-bmo-1215103	4650.62	2647.3	4358.51	0.01	0.01	0.01	3885.48	0.01	-18.5677	2.21265e-07
piR-bmo-1219892	5114.63	2905	4606.62	0.01	0.01	0.01	4208.75	0.01	-18.683	1.95985e-07
piR-bmo-1220544	137.093	163.992	223.301	0.01	0.01	0.01	174.795	0.01	-14.0934	2.73425e-07
piR-bmo-1221463	1160.02	819.96	1554.84	0.01	0.01	0.01	1178.27	0.01	-16.8463	3.81217e-07
piR-bmo-1241456	696.012	515.404	967.638	1048.77	1841.65	1758.3	726.351	1549.57	1.09313	0.0412654
piR-bmo-1245722	5114.63	2905	4606.62	0.01	0.01	0.01	4208.75	0.01	-18.683	1.95985e-07
piR-bmo-1250739	1160.02	819.96	1554.84	0.01	0.01	0.01	1178.27	0.01	-16.8463	3.81217e-07
piR-bmo-1251569	1160.02	819.96	1554.84	0.01	0.01	0.01	1178.27	0.01	-16.8463	3.81217e-07
piR-bmo-14476	970.198	310.413	612.01	0.01	0.01	0.01	630.874	0.01	-15.9451	4.97917e-06
piR-bmo-15258	1086.2	339.698	612.01	0.01	0.01	0.01	679.303	0.01	-16.0518	5.13232e-06
piR-bmo-16164	432.371	146.422	537.577	0.01	0.01	0.01	372.123	0.01	-15.1835	1.33556e-05
piR-bmo-225379	337.46	286.986	322.546	650.506	487.958	818.517	315.664	652.327	1.04721	0.0108962
piR-bmo-225380	548.373	439.264	595.47	1380.67	771.289	1242.93	527.702	1131.63	1.10061	0.0210648
piR-bmo-241618	991.289	620.827	810.5	0.01	0.01	0.01	807.539	0.01	-16.3012	1.24851e-07
piR-bmo-247619	4903.72	2940.14	3134.49	0.01	0.01	0.01	3659.45	0.01	-18.4813	1.50469e-07
piR-bmo-24995	158.185	87.8529	66.1633	0.01	0.01	0.01	104.067	0.01	-13.3452	3.64504e-06
piR-bmo-317993	221.458	169.849	372.168	823.089	393.515	636.624	254.492	617.743	1.27939	0.0469821
piR-bmo-320357	1508.03	1159.66	2381.88	2548.92	3651.82	4001.64	1683.19	3400.79	1.01468	0.0438753
piR-bmo-325111	706.557	919.527	1372.89	4195.1	2266.65	2334.29	999.657	2932.01	1.55238	0.0183194
piR-bmo-362828	537.827	638.398	1157.86	3969.41	2124.98	2288.82	778.027	2794.4	1.84465	0.0131786
piR-bmo-378755	1708.39	1019.09	653.362	0.01	0.01	0.01	1126.95	0.01	-16.7821	1.9941e-06
piR-bmo-39500	1086.2	339.698	612.01	0.01	0.01	0.01	679.303	0.01	-16.0518	5.13232e-06
piR-bmo-39501	1086.2	339.698	612.01	0.01	0.01	0.01	679.303	0.01	-16.0518	5.13232e-06
piR-bmo-41098	1508.03	1159.66	2381.88	2548.92	3651.82	4001.64	1683.19	3400.79	1.01468	0.0438753
piR-bmo-44002	221.458	193.276	396.98	876.192	440.737	636.624	270.571	651.184	1.26706	0.0399456
piR-bmo-458012	1086.2	796.533	975.908	0.01	0.01	0.01	952.88	0.01	-16.54	2.383e-08
piR-bmo-466225	52.7282	17.5706	74.4337	0.01	0.01	0.01	48.2442	0.01	-12.2361	4.41712e-05
piR-bmo-471152	537.827	620.827	1116.51	3903.03	2124.98	2288.82	758.386	2772.28	1.87007	0.011228
piR-bmo-471566	801.468	585.686	1604.46	1924.97	2172.2	2379.76	997.204	2158.98	1.11439	0.0473417
piR-bmo-505480	548.373	462.692	620.281	1433.77	818.511	1242.93	543.782	1165.07	1.09932	0.0169767
piR-bmo-506267	31.6369	40.998	33.0816	225.686	78.703	106.104	35.2388	136.831	1.95716	0.0175818
piR-bmo-512574	1086.2	796.533	975.908	0.01	0.01	0.01	952.88	0.01	-16.54	2.383e-08
piR-bmo-518588	801.468	585.686	1604.46	1924.97	2172.2	2379.76	997.204	2158.98	1.11439	0.0473417
piR-bmo-567424	73.8194	23.4274	74.4337	0.01	0.01	0.01	57.2268	0.01	-12.4825	2.4337e-05
piR-bmo-588947	284.732	204.99	496.225	0.01	0.01	0.01	328.649	0.01	-15.0043	2.32271e-06
piR-bmo-608008	1508.03	1159.66	2381.88	2548.92	3651.82	4001.64	1683.19	3400.79	1.01468	0.0438753
piR-bmo-613889	179.276	158.135	322.546	0.01	0.01	0.01	219.986	0.01	-14.4251	1.4225e-06
piR-bmo-615604	548.373	245.988	215.031	0.01	0.01	0.01	336.464	0.01	-15.0382	3.81831e-06
piR-bmo-633876	242.549	111.28	107.515	0.01	0.01	0.01	153.782	0.01	-13.9086	3.55036e-06
piR-bmo-638412	5357.18	1903.48	3275.08	0.01	0.01	0.01	3511.91	0.01	-18.4219	1.84254e-06
piR-bmo-649291	137.093	87.8529	264.653	0.01	0.01	0.01	163.2	0.01	-13.9944	7.39099e-06
piR-bmo-657844	495.645	316.27	653.362	0.01	0.01	0.01	488.426	0.01	-15.5759	8.9419e-07
piR-bmo-665593	4207.71	1534.5	3308.16	0.01	0.01	0.01	3016.79	0.01	-18.2027	2.07348e-06
piR-bmo-671250	63.2738	23.4274	82.7041	0.01	0.01	0.01	56.4684	0.01	-12.4632	2.44538e-05
piR-bmo-70388	1602.94	942.954	578.929	0.01	0.01	0.01	1041.61	0.01	-16.6685	2.58271e-06
piR-bmo-716466	379.643	327.984	363.898	0.01	0.01	0.01	357.175	0.01	-15.1243	1.77184e-09
piR-bmo-718308	1096.75	667.682	446.602	0.01	0.01	0.01	737.01	0.01	-16.1694	1.76904e-06
piR-bmo-742536	21.0913	23.4274	33.0816	0.01	0.01	0.01	25.8668	0.01	-11.3369	5.4177e-07
piR-bmo-748814	390.188	210.847	256.383	0.01	0.01	0.01	285.806	0.01	-14.8027	5.94991e-07
piR-bmo-748815	1086.2	796.533	975.908	0.01	0.01	0.01	952.88	0.01	-16.54	2.383e-08
piR-bmo-748816	2204.04	1411.5	1778.14	0.01	0.01	0.01	1797.89	0.01	-17.4559	7.70991e-08
piR-bmo-755554	42.1825	11.7137	49.6225	0.01	0.01	0.01	34.5062	0.01	-11.7526	6.30943e-05
piR-bmo-771407	358.551	304.557	363.898	0.01	0.01	0.01	342.335	0.01	-15.0631	5.34708e-09
piR-bmo-771408	358.551	304.557	380.439	0.01	0.01	0.01	347.849	0.01	-15.0862	9.83743e-09
piR-bmo-772496	495.645	374.839	314.276	0.01	0.01	0.01	394.92	0.01	-15.2693	1.48829e-07
piR-bmo-774986	200.367	105.424	66.1633	0.01	0.01	0.01	123.985	0.01	-13.5979	8.3914e-06
piR-bmo-774987	200.367	105.424	66.1633	0.01	0.01	0.01	123.985	0.01	-13.5979	8.3914e-06
piR-bmo-784272	485.099	638.398	884.934	2243.58	1495.36	1061.04	669.477	1599.99	1.25696	0.0369461
piR-bmo-788843	31.6369	40.998	33.0816	225.686	78.703	106.104	35.2388	136.831	1.95716	0.0175818
piR-bmo-810601	2973.87	714.537	2373.61	0.01	0.01	0.01	2020.67	0.01	-17.6245	1.08114e-05
piR-bmo-810602	4734.99	1604.78	3688.6	0.01	0.01	0.01	3342.79	0.01	-18.3507	2.69197e-06
piR-bmo-818704	1792.76	1253.37	1546.57	0.01	0.01	0.01	1530.9	0.01	-17.224	3.44514e-08
piR-bmo-828146	284.732	152.278	396.98	0.01	0.01	0.01	277.997	0.01	-14.7628	3.48918e-06
piR-bmo-854309	906.924	462.692	884.934	0.01	0.01	0.01	751.517	0.01	-16.1975	9.02266e-07
piR-bmo-856650	168.73	152.278	148.867	292.064	283.331	469.889	156.625	348.428	1.15354	0.0100782
piR-bmo-856695	3016.05	849.245	2373.61	0.01	0.01	0.01	2079.63	0.01	-17.666	6.31728e-06
piR-bmo-864985	158.185	93.7097	148.867	398.269	267.59	272.839	133.587	312.899	1.22792	0.0149356
piR-bmo-865728	21.0913	29.2843	16.5408	0.01	0.01	0.01	22.3055	0.01	-11.1232	1.2885e-06
piR-bmo-872172	590.555	620.827	959.367	2641.85	1243.51	1758.3	723.583	1881.22	1.37844	0.0249634
piR-bmo-904144	432.371	169.849	231.571	0.01	0.01	0.01	277.93	0.01	-14.7624	3.20066e-06
piR-bmo-904316	1508.03	1159.66	2381.88	2548.92	3651.82	4001.64	1683.19	3400.79	1.01468	0.0438753
piR-bmo-918866	2699.68	778.962	1670.62	0.01	0.01	0.01	1716.42	0.01	-17.389	5.04637e-06
piR-bmo-923081	137.093	76.1392	66.1633	0.01	0.01	0.01	93.1319	0.01	-13.1851	2.1734e-06
piR-bmo-928134	1297.11	755.535	595.47	0.01	0.01	0.01	882.706	0.01	-16.4296	1.02072e-06
piR-bmo-934193	4903.72	2940.14	3134.49	0.01	0.01	0.01	3659.45	0.01	-18.4813	1.50469e-07
piR-bmo-941843	274.186	128.851	173.679	0.01	0.01	0.01	192.239	0.01	-14.2306	1.49795e-06
piR-bmo-955069	801.468	585.686	1604.46	1924.97	2172.2	2379.76	997.204	2158.98	1.11439	0.0473417
piR-bmo-962854	179.276	158.135	306.005	0.01	0.01	0.01	214.472	0.01	-14.3885	1.03265e-06
piR-bmo-967173	337.46	1106.95	669.903	0.01	0.01	0.01	704.77	0.01	-16.1049	5.61527e-06
piR-bmo-967470	73.8194	46.8549	115.786	0.01	0.01	0.01	78.82	0.01	-12.9443	4.4127e-06
piR-bmo-96968	158.185	87.8529	66.1633	0.01	0.01	0.01	104.067	0.01	-13.3452	3.64504e-06
piR-bmo-986023	31.6369	40.998	33.0816	225.686	78.703	106.104	35.2388	136.831	1.95716	0.0175818

## Sheet: Am6CK vs Am6T
Table S3. Up and down-regulated piRNAs in three comparison groups
id	Am6.1	Am6.2	Am6.3	Am6T.1	Am6T.2	Am6T.3	control_mean	treatment_mean	log2_FC(treatment_mean/control_mean)	Pvalue
piR-bmo-1008436	345.483	376.334	387.872	0.01	0.01	0.01	369.896	0.01	-15.1748	7.07563e-10
piR-bmo-1009988	186.029	102.637	55.4103	735.145	506.47	523.361	114.692	588.325	2.35885	0.00926031
piR-bmo-101007	265.756	102.637	99.7385	2295.45	863.139	2786.73	156.044	1981.77	3.66677	0.00636697
piR-bmo-1049171	730.829	992.154	531.938	2655.52	2503.82	1529.3	751.64	2229.55	1.56864	0.0122016
piR-bmo-1066173	611.239	570.203	797.908	2085.41	1433.81	1413.75	659.783	1644.33	1.31743	0.00514804
piR-bmo-1084826	411.922	376.334	254.887	1732.84	884.539	1773.99	347.714	1463.79	2.07373	0.00654351
piR-bmo-1087571	172.741	91.2326	155.149	82.5163	49.9337	61.1721	139.708	64.5407	-1.11413	0.0367083
piR-bmo-1101004	305.619	193.869	121.903	1365.27	706.205	1250.63	207.13	1107.37	2.41852	0.00711968
piR-bmo-1103192	345.483	604.416	598.431	2047.9	1469.48	1760.4	516.11	1759.26	1.76922	0.00388633
piR-bmo-11093	79.7268	45.6163	110.82	0.01	0.01	0.01	78.7212	0.01	-12.9425	4.26933e-06
piR-bmo-1125190	0.01	0.01	0.01	150.03	28.5335	129.141	0.01	102.568	13.3243	7.01426e-05
piR-bmo-1130729	1820.43	4014.23	1983.69	4868.46	4950.57	7632.91	2606.12	5817.31	1.15845	0.0434588
piR-bmo-1153430	279.044	376.334	243.805	0.01	0.01	0.01	299.728	0.01	-14.8714	1.44639e-07
piR-bmo-1175542	119.59	114.041	110.82	0.01	0.01	0.01	114.817	0.01	-13.4871	1.91153e-10
piR-bmo-1178559	4743.74	4401.97	3590.58	0.01	0.01	0.01	4245.43	0.01	-18.6956	1.02249e-08
piR-bmo-1179747	4743.74	4401.97	3590.58	0.01	0.01	0.01	4245.43	0.01	-18.6956	1.02249e-08
piR-bmo-1181124	4743.74	4401.97	3590.58	0.01	0.01	0.01	4245.43	0.01	-18.6956	1.02249e-08
piR-bmo-1182394	0.01	0.01	0.01	15.003	28.5335	13.5938	0.01	19.0434	10.8951	5.51778e-06
piR-bmo-1183075	132.878	45.6163	55.4103	0.01	0.01	0.01	77.9682	0.01	-12.9287	1.13444e-05
piR-bmo-1184341	4743.74	4401.97	3590.58	0.01	0.01	0.01	4245.43	0.01	-18.6956	1.02249e-08
piR-bmo-1184482	6776.78	6500.32	5951.06	0.01	0.01	0.01	6409.39	0.01	-19.2898	4.04314e-10
piR-bmo-1184652	1089.6	1311.47	919.81	0.01	0.01	0.01	1106.96	0.01	-16.7562	3.64187e-08
piR-bmo-1186994	9899.41	13422.6	9486.24	292.558	263.935	285.47	10936.1	280.654	-5.28416	5.58816e-06
piR-bmo-1188062	12557	13091.9	12068.4	0.01	0.01	0.01	12572.4	0.01	-20.2618	4.70558e-11
piR-bmo-1188284	2405.09	3124.71	2604.28	0.01	0.01	0.01	2711.36	0.01	-18.0487	8.83928e-09
piR-bmo-119875	2644.27	5200.26	2715.1	6496.28	5885.04	10188.5	3519.88	7523.29	1.09584	0.0483742
piR-bmo-1199278	318.907	376.334	443.282	105.021	235.401	61.1721	379.508	133.865	-1.50335	0.0421576
piR-bmo-1202135	983.297	1391.3	831.154	0.01	0.01	0.01	1068.58	0.01	-16.7053	1.77903e-07
piR-bmo-1202932	36448.4	51386.7	42854.3	0.01	0.01	0.01	43563.2	0.01	-22.0547	1.0667e-08
piR-bmo-1204714	132.878	45.6163	55.4103	0.01	0.01	0.01	77.9682	0.01	-12.9287	1.13444e-05
piR-bmo-1215103	4544.43	4219.51	3368.94	0.01	0.01	0.01	4044.29	0.01	-18.6255	1.41936e-08
piR-bmo-1219892	4743.74	4401.97	3590.58	0.01	0.01	0.01	4245.43	0.01	-18.6956	1.02249e-08
piR-bmo-1220544	172.741	239.485	177.313	0.01	0.01	0.01	196.513	0.01	-14.2623	7.61171e-08
piR-bmo-1221425	0.01	0.01	0.01	15.003	28.5335	13.5938	0.01	19.0434	10.8951	5.51778e-06
piR-bmo-1221463	1089.6	1311.47	919.81	0.01	0.01	0.01	1106.96	0.01	-16.7562	3.64187e-08
piR-bmo-1227164	1156.04	935.134	1174.7	390.077	684.804	278.673	1088.62	451.185	-1.27071	0.0255494
piR-bmo-1245722	4743.74	4401.97	3590.58	0.01	0.01	0.01	4245.43	0.01	-18.6956	1.02249e-08
piR-bmo-1246710	358.771	285.102	310.297	855.169	477.937	638.908	318.057	657.338	1.04735	0.0177808
piR-bmo-1250739	1089.6	1311.47	919.81	0.01	0.01	0.01	1106.96	0.01	-16.7562	3.64187e-08
piR-bmo-1251569	1089.6	1311.47	919.81	0.01	0.01	0.01	1106.96	0.01	-16.7562	3.64187e-08
piR-bmo-14055	186.029	102.637	55.4103	735.145	506.47	523.361	114.692	588.325	2.35885	0.00926031
piR-bmo-14476	358.771	353.526	576.267	0.01	0.01	0.01	429.521	0.01	-15.3904	3.09876e-07
piR-bmo-144787	345.483	250.889	310.297	1267.75	556.404	1393.36	302.223	1072.51	1.8273	0.0173062
piR-bmo-145295	531.512	570.203	421.118	1575.31	756.138	1284.61	507.611	1205.35	1.24766	0.0250856
piR-bmo-149737	571.375	285.102	509.774	1995.39	1127.07	1189.46	455.417	1437.31	1.65811	0.0147891
piR-bmo-15258	385.346	376.334	598.431	0.01	0.01	0.01	453.37	0.01	-15.4684	2.367e-07
piR-bmo-16164	225.893	216.677	465.446	0.01	0.01	0.01	302.672	0.01	-14.8855	2.05333e-06
piR-bmo-179879	172.741	91.2326	155.149	82.5163	49.9337	61.1721	139.708	64.5407	-1.11413	0.0367083
piR-bmo-18387	265.756	102.637	99.7385	2295.45	863.139	2847.9	156.044	2002.16	3.68154	0.00646362
piR-bmo-202265	372.058	376.334	254.887	705.139	527.87	1033.13	334.427	755.379	1.17551	0.0271865
piR-bmo-202266	1594.54	3444.03	1496.08	4418.37	4601.03	6749.32	2178.21	5256.24	1.27089	0.035252
piR-bmo-202267	1767.28	3831.77	1883.95	4778.44	4907.77	7503.77	2494.33	5729.99	1.19988	0.0384545
piR-bmo-208022	265.756	102.637	99.7385	2295.45	863.139	2847.9	156.044	2002.16	3.68154	0.00646362
piR-bmo-237656	186.029	102.637	55.4103	735.145	506.47	509.767	114.692	583.794	2.34769	0.00954246
piR-bmo-237657	265.756	102.637	99.7385	1732.84	749.005	1644.85	156.044	1375.57	3.14	0.00618507
piR-bmo-237658	265.756	102.637	99.7385	2295.45	863.139	2834.31	156.044	1997.63	3.67827	0.00644195
piR-bmo-241618	677.678	1345.68	1285.52	0.01	0.01	0.01	1102.96	0.01	-16.751	8.0414e-07
piR-bmo-247619	2591.12	3284.37	4233.34	0.01	0.01	0.01	3369.61	0.01	-18.3622	9.2785e-08
piR-bmo-24995	132.878	125.445	155.149	0.01	0.01	0.01	137.824	0.01	-13.7505	1.1808e-08
piR-bmo-258295	172.741	91.2326	155.149	82.5163	49.9337	61.1721	139.708	64.5407	-1.11413	0.0367083
piR-bmo-258296	172.741	91.2326	155.149	82.5163	49.9337	61.1721	139.708	64.5407	-1.11413	0.0367083
piR-bmo-263349	2644.27	5200.26	2715.1	6496.28	5885.04	10188.5	3519.88	7523.29	1.09584	0.0483742
piR-bmo-269855	265.756	102.637	99.7385	2295.45	863.139	2847.9	156.044	2002.16	3.68154	0.00646362
piR-bmo-31793	186.029	102.637	55.4103	735.145	506.47	523.361	114.692	588.325	2.35885	0.00926031
piR-bmo-320912	186.029	102.637	55.4103	735.145	506.47	523.361	114.692	588.325	2.35885	0.00926031
piR-bmo-325111	956.722	1607.97	1374.17	4043.3	3152.95	3378.06	1312.96	3524.77	1.42471	0.00416288
piR-bmo-330097	2591.12	5017.79	2615.36	6406.27	5842.24	10059.4	3408.09	7435.97	1.12556	0.0438371
piR-bmo-340703	2418.38	4630.05	2227.49	6046.19	5535.5	9291.36	3091.97	6957.68	1.17008	0.0403526
piR-bmo-362828	611.239	1391.3	1207.94	3653.22	2896.15	2909.07	1070.16	3152.81	1.55881	0.0129213
piR-bmo-378755	850.419	1083.39	731.415	0.01	0.01	0.01	888.407	0.01	-16.4389	6.12657e-08
piR-bmo-39500	385.346	376.334	598.431	0.01	0.01	0.01	453.37	0.01	-15.4684	2.367e-07
piR-bmo-39501	385.346	376.334	598.431	0.01	0.01	0.01	453.37	0.01	-15.4684	2.367e-07
piR-bmo-414850	265.756	102.637	99.7385	2295.45	863.139	2847.9	156.044	2002.16	3.68154	0.00646362
piR-bmo-456655	186.029	102.637	55.4103	735.145	506.47	523.361	114.692	588.325	2.35885	0.00926031
piR-bmo-458012	664.39	1129	1385.26	0.01	0.01	0.01	1059.55	0.01	-16.6931	7.79429e-07
piR-bmo-466225	119.59	57.0203	88.6564	0.01	0.01	0.01	88.4223	0.01	-13.1102	1.91448e-06
piR-bmo-471152	611.239	1368.49	1185.78	3623.22	2831.95	2834.31	1055.17	3096.49	1.55316	0.0125723
piR-bmo-47855	265.756	102.637	99.7385	2295.45	863.139	2834.31	156.044	1997.63	3.67827	0.00644195
piR-bmo-48	265.756	102.637	99.7385	1732.84	749.005	1658.44	156.044	1380.1	3.14475	0.00620009
piR-bmo-5	186.029	102.637	55.4103	735.145	506.47	523.361	114.692	588.325	2.35885	0.00926031
piR-bmo-503081	637.814	946.538	520.856	1432.78	1341.08	1447.74	701.736	1407.2	1.00383	0.0147908
piR-bmo-512574	664.39	1129	1385.26	0.01	0.01	0.01	1059.55	0.01	-16.6931	7.79429e-07
piR-bmo-514334	531.512	570.203	421.118	1545.31	734.738	1243.83	507.611	1174.63	1.2104	0.0284911
piR-bmo-514335	531.512	570.203	421.118	1560.31	734.738	1264.22	507.611	1186.42	1.22482	0.0287758
piR-bmo-51494	597.951	319.314	598.431	3090.61	1341.08	2480.87	505.232	2304.18	2.18924	0.0100136
piR-bmo-563193	1820.43	4014.23	1983.69	4868.46	4950.57	7632.91	2606.12	5817.31	1.15845	0.0434588
piR-bmo-567424	53.1512	79.8285	44.3282	0.01	0.01	0.01	59.1026	0.01	-12.529	9.76309e-07
piR-bmo-588947	398.634	399.142	476.528	0.01	0.01	0.01	424.768	0.01	-15.3744	5.75276e-09
piR-bmo-613889	239.18	285.102	232.723	0.01	0.01	0.01	252.335	0.01	-14.6231	9.3117e-09
piR-bmo-615604	146.166	307.91	232.723	0.01	0.01	0.01	228.933	0.01	-14.4826	1.33678e-06
piR-bmo-633876	93.0146	193.869	121.903	0.01	0.01	0.01	136.262	0.01	-13.7341	1.57051e-06
piR-bmo-638412	2205.77	2611.53	2094.51	0.01	0.01	0.01	2303.94	0.01	-17.8137	5.08795e-09
piR-bmo-649291	172.741	250.889	155.149	0.01	0.01	0.01	192.927	0.01	-14.2358	2.86916e-07
piR-bmo-657844	518.224	524.587	786.826	0.01	0.01	0.01	609.879	0.01	-15.8962	1.45167e-07
piR-bmo-665593	2763.86	2417.66	2770.51	0.01	0.01	0.01	2650.68	0.01	-18.016	1.01366e-09
piR-bmo-671250	39.8634	68.4244	88.6564	0.01	0.01	0.01	65.6481	0.01	-12.6805	3.14913e-06
piR-bmo-70388	797.268	1037.77	642.759	0.01	0.01	0.01	825.932	0.01	-16.3337	1.35255e-07
piR-bmo-716466	372.058	376.334	432.2	0.01	0.01	0.01	393.531	0.01	-15.2642	2.57649e-09
piR-bmo-718308	744.117	809.689	498.692	0.01	0.01	0.01	684.166	0.01	-16.0621	1.96232e-07
piR-bmo-722334	0.01	0.01	0.01	15.003	14.2668	54.3752	0.01	27.8817	11.4451	6.05907e-05
piR-bmo-742536	39.8634	34.2122	22.1641	0.01	0.01	0.01	32.0799	0.01	-11.6475	1.36479e-06
piR-bmo-743727	2418.38	4630.05	2227.49	6046.19	5535.5	9291.36	3091.97	6957.68	1.17008	0.0403526
piR-bmo-748814	186.029	410.546	520.856	0.01	0.01	0.01	372.477	0.01	-15.1849	4.71272e-06
piR-bmo-748815	664.39	1129	1385.26	0.01	0.01	0.01	1059.55	0.01	-16.6931	7.79429e-07
piR-bmo-748816	1262.34	2007.12	2460.22	0.01	0.01	0.01	1909.89	0.01	-17.5431	4.21472e-07
piR-bmo-771407	345.483	376.334	387.872	0.01	0.01	0.01	369.896	0.01	-15.1748	7.07563e-10
piR-bmo-771408	345.483	376.334	387.872	0.01	0.01	0.01	369.896	0.01	-15.1748	7.07563e-10
piR-bmo-772496	372.058	547.395	653.841	0.01	0.01	0.01	524.432	0.01	-15.6785	3.32724e-07
piR-bmo-774986	106.302	125.445	188.395	0.01	0.01	0.01	140.047	0.01	-13.7736	6.09638e-07
piR-bmo-774987	132.878	125.445	188.395	0.01	0.01	0.01	148.906	0.01	-13.8621	1.84509e-07
piR-bmo-784272	690.966	821.093	764.662	2437.98	1726.28	2195.4	758.907	2119.89	1.48199	0.000858367
piR-bmo-787853	172.741	91.2326	155.149	82.5163	49.9337	61.1721	139.708	64.5407	-1.11413	0.0367083
piR-bmo-806084	2418.38	4630.05	2227.49	6046.19	5535.5	9291.36	3091.97	6957.68	1.17008	0.0403526
piR-bmo-810373	0.01	0.01	0.01	82.5163	28.5335	40.7814	0.01	50.6104	12.3052	1.11563e-05
piR-bmo-810601	1740.7	969.346	1230.11	0.01	0.01	0.01	1313.39	0.01	-17.0029	2.61783e-07
piR-bmo-810602	2949.89	2611.53	2981.07	0.01	0.01	0.01	2847.5	0.01	-18.1193	7.85026e-10
piR-bmo-818704	1129.46	1733.42	2172.08	0.01	0.01	0.01	1678.32	0.01	-17.3567	3.91332e-07
piR-bmo-828146	265.756	330.718	254.887	0.01	0.01	0.01	283.787	0.01	-14.7925	2.31429e-08
piR-bmo-853072	2046.32	2645.74	2138.84	6743.83	5806.57	5281.19	2276.97	5943.86	1.38429	0.000837461
piR-bmo-854132	2418.38	4630.05	2227.49	6046.19	5535.5	9291.36	3091.97	6957.68	1.17008	0.0403526
piR-bmo-854309	651.102	798.285	1074.96	0.01	0.01	0.01	841.449	0.01	-16.3606	1.63984e-07
piR-bmo-856695	2006.46	1026.37	1329.85	0.01	0.01	0.01	1454.22	0.01	-17.1499	4.40883e-07
piR-bmo-872172	651.102	923.73	531.938	2550.5	2411.08	1400.16	702.257	2120.58	1.59439	0.0117985
piR-bmo-8994	265.756	102.637	99.7385	1732.84	749.005	1658.44	156.044	1380.1	3.14475	0.00620009
piR-bmo-903080	2591.12	5017.79	2615.36	6406.27	5842.24	10059.4	3408.09	7435.97	1.12556	0.0438371
piR-bmo-903081	2644.27	5200.26	2715.1	6496.28	5885.04	10188.5	3519.88	7523.29	1.09584	0.0483742
piR-bmo-904144	132.878	273.698	332.462	0.01	0.01	0.01	246.346	0.01	-14.5884	3.5574e-06
piR-bmo-906698	0.01	0.01	0.01	15.003	21.4001	20.3907	0.01	18.9313	10.8866	2.84401e-07
piR-bmo-918866	890.283	1151.81	764.662	0.01	0.01	0.01	935.585	0.01	-16.5136	7.17236e-08
piR-bmo-923081	106.302	125.445	110.82	0.01	0.01	0.01	114.189	0.01	-13.4791	4.81967e-09
piR-bmo-928134	890.283	946.538	664.923	0.01	0.01	0.01	833.914	0.01	-16.3476	5.14488e-08
piR-bmo-934193	2591.12	3284.37	4233.34	0.01	0.01	0.01	3369.61	0.01	-18.3622	9.2785e-08
piR-bmo-941843	132.878	216.677	199.477	0.01	0.01	0.01	183.011	0.01	-14.1596	3.39563e-07
piR-bmo-96136	531.512	570.203	421.118	1777.85	834.606	1549.69	507.611	1387.38	1.45057	0.0182152
piR-bmo-962854	239.18	285.102	232.723	0.01	0.01	0.01	252.335	0.01	-14.6231	9.3117e-09
piR-bmo-967173	903.57	535.991	188.395	0.01	0.01	0.01	542.652	0.01	-15.7277	2.02937e-05
piR-bmo-967470	93.0146	114.041	77.5744	0.01	0.01	0.01	94.8766	0.01	-13.2118	1.31463e-07
piR-bmo-969311	172.741	91.2326	155.149	82.5163	49.9337	61.1721	139.708	64.5407	-1.11413	0.0367083
piR-bmo-96968	106.302	125.445	155.149	0.01	0.01	0.01	128.965	0.01	-13.6547	1.07657e-07
piR-bmo-978209	0.01	0.01	0.01	15.003	21.4001	20.3907	0.01	18.9313	10.8866	2.84401e-07
piR-bmo-978292	265.756	102.637	99.7385	2295.45	863.139	2847.9	156.044	2002.16	3.68154	0.00646362
piR-bmo-982406	0.01	0.01	0.01	97.5193	42.8003	13.5938	0.01	51.3045	12.3249	0.000133481
piR-bmo-995148	597.951	319.314	598.431	3255.64	1383.88	2820.71	505.232	2486.74	2.29924	0.00961531
