# Supplementary material for: First Characterization and Regulatory Function of piRNAs in the Apis mellifera Larval Response to Ascosphaera apis Invasion
Source: Int J Mol Sci. 2023 Nov 15;24(22):16358. doi: 10.3390/ijms242216358 (PMC10671575; doi:10.3390/ijms242216358)
Supplement: Supplementary file 1 [file ijms-24-16358-s001.zip › Table-S4.xlsx]

## Sheet: Am4CK vs. Am4T
Table S4. Detailed information about the targeting relationship between DEpiRNAs and target mRNAs in three comparison groups
piRNA ID	Target genes	Pathway
piR-bmo-1008436	ncbi_100577393	FoxO signaling pathway
piR-bmo-1008436	ncbi_409321	FoxO signaling pathway
piR-bmo-1008436	ncbi_408438	FoxO signaling pathway
piR-bmo-1008436	ncbi_410732	FoxO signaling pathway
piR-bmo-1008436	ncbi_413261	FoxO signaling pathway
piR-bmo-1008436	ncbi_552718	FoxO signaling pathway
piR-bmo-1008436	ncbi_409667	FoxO signaling pathway
piR-bmo-1014473	ncbi_408438	FoxO signaling pathway
piR-bmo-1072003	ncbi_408438	FoxO signaling pathway
piR-bmo-1079281	ncbi_411859	FoxO signaling pathway
piR-bmo-1079281	ncbi_412108	FoxO signaling pathway
piR-bmo-1079281	ncbi_409332	FoxO signaling pathway
piR-bmo-1079281	ncbi_408438	FoxO signaling pathway
piR-bmo-1079281	ncbi_551500	FoxO signaling pathway
piR-bmo-1079281	ncbi_552718	FoxO signaling pathway
piR-bmo-1079281	ncbi_409667	FoxO signaling pathway
piR-bmo-1079281	ncbi_412601	FoxO signaling pathway
piR-bmo-1153430	ncbi_409286	FoxO signaling pathway
piR-bmo-1153430	ncbi_408438	FoxO signaling pathway
piR-bmo-1153430	ncbi_410732	FoxO signaling pathway
piR-bmo-1153430	ncbi_725827	FoxO signaling pathway
piR-bmo-1153430	ncbi_413261	FoxO signaling pathway
piR-bmo-1153430	ncbi_408577	FoxO signaling pathway
piR-bmo-1153430	ncbi_411297	FoxO signaling pathway
piR-bmo-1153430	ncbi_412843	FoxO signaling pathway
piR-bmo-1153430	ncbi_413278	FoxO signaling pathway
piR-bmo-1175542	ncbi_410732	FoxO signaling pathway
piR-bmo-1179747	ncbi_727363	FoxO signaling pathway
piR-bmo-1179747	ncbi_412601	FoxO signaling pathway
piR-bmo-1179747	ncbi_107964907	FoxO signaling pathway
piR-bmo-1183075	ncbi_409222	FoxO signaling pathway
piR-bmo-1183075	ncbi_409321	FoxO signaling pathway
piR-bmo-1183075	ncbi_552718	FoxO signaling pathway
piR-bmo-1184482	ncbi_409222	FoxO signaling pathway
piR-bmo-1184482	ncbi_412108	FoxO signaling pathway
piR-bmo-1184482	ncbi_408438	FoxO signaling pathway
piR-bmo-1186994	ncbi_725827	FoxO signaling pathway
piR-bmo-1188062	ncbi_409222	FoxO signaling pathway
piR-bmo-1188062	ncbi_412108	FoxO signaling pathway
piR-bmo-1188062	ncbi_408438	FoxO signaling pathway
piR-bmo-1188284	ncbi_726051	FoxO signaling pathway
piR-bmo-1188284	ncbi_410812	FoxO signaling pathway
piR-bmo-1188284	ncbi_726280	FoxO signaling pathway
piR-bmo-1188284	ncbi_410956	FoxO signaling pathway
piR-bmo-1188284	ncbi_408577	FoxO signaling pathway
piR-bmo-1188284	ncbi_411297	FoxO signaling pathway
piR-bmo-1202932	ncbi_409222	FoxO signaling pathway
piR-bmo-1202932	ncbi_412108	FoxO signaling pathway
piR-bmo-1202932	ncbi_408438	FoxO signaling pathway
piR-bmo-1204714	ncbi_409222	FoxO signaling pathway
piR-bmo-1204714	ncbi_409321	FoxO signaling pathway
piR-bmo-1204714	ncbi_552718	FoxO signaling pathway
piR-bmo-1223398	ncbi_725827	FoxO signaling pathway
piR-bmo-1223398	ncbi_550930	FoxO signaling pathway
piR-bmo-1250739	ncbi_727363	FoxO signaling pathway
piR-bmo-1250739	ncbi_412601	FoxO signaling pathway
piR-bmo-1250739	ncbi_107964907	FoxO signaling pathway
piR-bmo-14476	ncbi_409222	FoxO signaling pathway
piR-bmo-14476	ncbi_408438	FoxO signaling pathway
piR-bmo-14476	ncbi_725827	FoxO signaling pathway
piR-bmo-14476	ncbi_411917	FoxO signaling pathway
piR-bmo-14476	ncbi_409667	FoxO signaling pathway
piR-bmo-149736	ncbi_727363	FoxO signaling pathway
piR-bmo-149736	ncbi_100577393	FoxO signaling pathway
piR-bmo-149736	ncbi_409332	FoxO signaling pathway
piR-bmo-149736	ncbi_409321	FoxO signaling pathway
piR-bmo-149736	ncbi_726280	FoxO signaling pathway
piR-bmo-149736	ncbi_408577	FoxO signaling pathway
piR-bmo-149736	ncbi_411297	FoxO signaling pathway
piR-bmo-15258	ncbi_409222	FoxO signaling pathway
piR-bmo-15258	ncbi_408438	FoxO signaling pathway
piR-bmo-15258	ncbi_725827	FoxO signaling pathway
piR-bmo-15258	ncbi_411917	FoxO signaling pathway
piR-bmo-15258	ncbi_107964907	FoxO signaling pathway
piR-bmo-16164	ncbi_409222	FoxO signaling pathway
piR-bmo-16164	ncbi_725827	FoxO signaling pathway
piR-bmo-16164	ncbi_411917	FoxO signaling pathway
piR-bmo-16164	ncbi_107964907	FoxO signaling pathway
piR-bmo-16164	ncbi_409667	FoxO signaling pathway
piR-bmo-18387	ncbi_408438	FoxO signaling pathway
piR-bmo-18387	ncbi_725827	FoxO signaling pathway
piR-bmo-18387	ncbi_551500	FoxO signaling pathway
piR-bmo-18387	ncbi_411297	FoxO signaling pathway
piR-bmo-18387	ncbi_413430	FoxO signaling pathway
piR-bmo-208022	ncbi_408438	FoxO signaling pathway
piR-bmo-208022	ncbi_725827	FoxO signaling pathway
piR-bmo-208022	ncbi_411297	FoxO signaling pathway
piR-bmo-208022	ncbi_413430	FoxO signaling pathway
piR-bmo-220719	ncbi_411859	FoxO signaling pathway
piR-bmo-220719	ncbi_725184	FoxO signaling pathway
piR-bmo-220719	ncbi_409222	FoxO signaling pathway
piR-bmo-220719	ncbi_412108	FoxO signaling pathway
piR-bmo-220719	ncbi_409577	FoxO signaling pathway
piR-bmo-220719	ncbi_725362	FoxO signaling pathway
piR-bmo-220719	ncbi_408438	FoxO signaling pathway
piR-bmo-220719	ncbi_725613	FoxO signaling pathway
piR-bmo-220719	ncbi_410732	FoxO signaling pathway
piR-bmo-220719	ncbi_411917	FoxO signaling pathway
piR-bmo-220719	ncbi_410956	FoxO signaling pathway
piR-bmo-220719	ncbi_107964907	FoxO signaling pathway
piR-bmo-220719	ncbi_552718	FoxO signaling pathway
piR-bmo-220719	ncbi_409667	FoxO signaling pathway
piR-bmo-220719	ncbi_726760	FoxO signaling pathway
piR-bmo-220719	ncbi_409959	FoxO signaling pathway
piR-bmo-220719	ncbi_413430	FoxO signaling pathway
piR-bmo-237658	ncbi_100577393	FoxO signaling pathway
piR-bmo-237658	ncbi_551198	FoxO signaling pathway
piR-bmo-237658	ncbi_408438	FoxO signaling pathway
piR-bmo-237658	ncbi_410732	FoxO signaling pathway
piR-bmo-237658	ncbi_410956	FoxO signaling pathway
piR-bmo-237658	ncbi_550930	FoxO signaling pathway
piR-bmo-237658	ncbi_413183	FoxO signaling pathway
piR-bmo-241618	ncbi_411297	FoxO signaling pathway
piR-bmo-247619	ncbi_724740	FoxO signaling pathway
piR-bmo-247619	ncbi_412108	FoxO signaling pathway
piR-bmo-247619	ncbi_551500	FoxO signaling pathway
piR-bmo-247619	ncbi_410956	FoxO signaling pathway
piR-bmo-247619	ncbi_550930	FoxO signaling pathway
piR-bmo-247619	ncbi_408577	FoxO signaling pathway
piR-bmo-24995	ncbi_409286	FoxO signaling pathway
piR-bmo-24995	ncbi_100577393	FoxO signaling pathway
piR-bmo-24995	ncbi_550857	FoxO signaling pathway
piR-bmo-24995	ncbi_409332	FoxO signaling pathway
piR-bmo-24995	ncbi_408438	FoxO signaling pathway
piR-bmo-24995	ncbi_410732	FoxO signaling pathway
piR-bmo-24995	ncbi_411917	FoxO signaling pathway
piR-bmo-24995	ncbi_412601	FoxO signaling pathway
piR-bmo-24995	ncbi_409667	FoxO signaling pathway
piR-bmo-24995	ncbi_551860	FoxO signaling pathway
piR-bmo-361753	ncbi_725827	FoxO signaling pathway
piR-bmo-361753	ncbi_410956	FoxO signaling pathway
piR-bmo-378755	ncbi_409286	FoxO signaling pathway
piR-bmo-378755	ncbi_412108	FoxO signaling pathway
piR-bmo-378755	ncbi_409321	FoxO signaling pathway
piR-bmo-378755	ncbi_726280	FoxO signaling pathway
piR-bmo-378755	ncbi_552718	FoxO signaling pathway
piR-bmo-39500	ncbi_409222	FoxO signaling pathway
piR-bmo-39500	ncbi_408438	FoxO signaling pathway
piR-bmo-39500	ncbi_725827	FoxO signaling pathway
piR-bmo-39500	ncbi_411917	FoxO signaling pathway
piR-bmo-39500	ncbi_107964907	FoxO signaling pathway
piR-bmo-39500	ncbi_409667	FoxO signaling pathway
piR-bmo-39501	ncbi_409222	FoxO signaling pathway
piR-bmo-39501	ncbi_408438	FoxO signaling pathway
piR-bmo-39501	ncbi_725827	FoxO signaling pathway
piR-bmo-39501	ncbi_411917	FoxO signaling pathway
piR-bmo-39501	ncbi_107964907	FoxO signaling pathway
piR-bmo-403890	ncbi_725561	FoxO signaling pathway
piR-bmo-403890	ncbi_409286	FoxO signaling pathway
piR-bmo-403890	ncbi_412108	FoxO signaling pathway
piR-bmo-403890	ncbi_725613	FoxO signaling pathway
piR-bmo-403890	ncbi_410956	FoxO signaling pathway
piR-bmo-403890	ncbi_107964907	FoxO signaling pathway
piR-bmo-403890	ncbi_552718	FoxO signaling pathway
piR-bmo-403890	ncbi_409222	FoxO signaling pathway
piR-bmo-403890	ncbi_412843	FoxO signaling pathway
piR-bmo-403890	ncbi_413430	FoxO signaling pathway
piR-bmo-403890	ncbi_551860	FoxO signaling pathway
piR-bmo-406423	ncbi_725827	FoxO signaling pathway
piR-bmo-406423	ncbi_410956	FoxO signaling pathway
piR-bmo-458012	ncbi_724740	FoxO signaling pathway
piR-bmo-458012	ncbi_100577393	FoxO signaling pathway
piR-bmo-458012	ncbi_410812	FoxO signaling pathway
piR-bmo-458012	ncbi_412601	FoxO signaling pathway
piR-bmo-47855	ncbi_100577393	FoxO signaling pathway
piR-bmo-47855	ncbi_551198	FoxO signaling pathway
piR-bmo-47855	ncbi_408438	FoxO signaling pathway
piR-bmo-47855	ncbi_410732	FoxO signaling pathway
piR-bmo-47855	ncbi_410956	FoxO signaling pathway
piR-bmo-47855	ncbi_550930	FoxO signaling pathway
piR-bmo-47855	ncbi_413183	FoxO signaling pathway
piR-bmo-487487	ncbi_551198	FoxO signaling pathway
piR-bmo-487487	ncbi_409332	FoxO signaling pathway
piR-bmo-487487	ncbi_725613	FoxO signaling pathway
piR-bmo-487487	ncbi_551500	FoxO signaling pathway
piR-bmo-487487	ncbi_552718	FoxO signaling pathway
piR-bmo-487487	ncbi_408577	FoxO signaling pathway
piR-bmo-505290	ncbi_408438	FoxO signaling pathway
piR-bmo-505290	ncbi_409667	FoxO signaling pathway
piR-bmo-510771	ncbi_725827	FoxO signaling pathway
piR-bmo-510771	ncbi_410956	FoxO signaling pathway
piR-bmo-512574	ncbi_409286	FoxO signaling pathway
piR-bmo-512574	ncbi_412108	FoxO signaling pathway
piR-bmo-512574	ncbi_412843	FoxO signaling pathway
piR-bmo-512574	ncbi_409321	FoxO signaling pathway
piR-bmo-512574	ncbi_408438	FoxO signaling pathway
piR-bmo-512574	ncbi_410956	FoxO signaling pathway
piR-bmo-512574	ncbi_408577	FoxO signaling pathway
piR-bmo-512574	ncbi_551860	FoxO signaling pathway
piR-bmo-567424	ncbi_724740	FoxO signaling pathway
piR-bmo-567424	ncbi_412108	FoxO signaling pathway
piR-bmo-567424	ncbi_410956	FoxO signaling pathway
piR-bmo-567424	ncbi_552718	FoxO signaling pathway
piR-bmo-588947	ncbi_411859	FoxO signaling pathway
piR-bmo-588947	ncbi_550857	FoxO signaling pathway
piR-bmo-588947	ncbi_409332	FoxO signaling pathway
piR-bmo-588947	ncbi_725362	FoxO signaling pathway
piR-bmo-588947	ncbi_550739	FoxO signaling pathway
piR-bmo-588947	ncbi_551860	FoxO signaling pathway
piR-bmo-613889	ncbi_410082	FoxO signaling pathway
piR-bmo-613889	ncbi_443552	FoxO signaling pathway
piR-bmo-613889	ncbi_100577393	FoxO signaling pathway
piR-bmo-613889	ncbi_550930	FoxO signaling pathway
piR-bmo-613889	ncbi_413261	FoxO signaling pathway
piR-bmo-613889	ncbi_411297	FoxO signaling pathway
piR-bmo-613889	ncbi_412843	FoxO signaling pathway
piR-bmo-613889	ncbi_413278	FoxO signaling pathway
piR-bmo-615000	ncbi_409321	FoxO signaling pathway
piR-bmo-615000	ncbi_408438	FoxO signaling pathway
piR-bmo-615000	ncbi_410956	FoxO signaling pathway
piR-bmo-615000	ncbi_411917	FoxO signaling pathway
piR-bmo-615000	ncbi_413183	FoxO signaling pathway
piR-bmo-615604	ncbi_409286	FoxO signaling pathway
piR-bmo-615604	ncbi_412108	FoxO signaling pathway
piR-bmo-615604	ncbi_409321	FoxO signaling pathway
piR-bmo-615604	ncbi_726280	FoxO signaling pathway
piR-bmo-615604	ncbi_552718	FoxO signaling pathway
piR-bmo-633876	ncbi_725184	FoxO signaling pathway
piR-bmo-633876	ncbi_724740	FoxO signaling pathway
piR-bmo-633876	ncbi_409286	FoxO signaling pathway
piR-bmo-633876	ncbi_410956	FoxO signaling pathway
piR-bmo-633876	ncbi_412108	FoxO signaling pathway
piR-bmo-633876	ncbi_552718	FoxO signaling pathway
piR-bmo-638412	ncbi_410082	FoxO signaling pathway
piR-bmo-638412	ncbi_726051	FoxO signaling pathway
piR-bmo-638412	ncbi_100577393	FoxO signaling pathway
piR-bmo-638412	ncbi_409667	FoxO signaling pathway
piR-bmo-638412	ncbi_726760	FoxO signaling pathway
piR-bmo-638412	ncbi_411297	FoxO signaling pathway
piR-bmo-649291	ncbi_443552	FoxO signaling pathway
piR-bmo-649291	ncbi_409286	FoxO signaling pathway
piR-bmo-649291	ncbi_408438	FoxO signaling pathway
piR-bmo-649291	ncbi_410732	FoxO signaling pathway
piR-bmo-649291	ncbi_725827	FoxO signaling pathway
piR-bmo-649291	ncbi_413261	FoxO signaling pathway
piR-bmo-649291	ncbi_411297	FoxO signaling pathway
piR-bmo-649291	ncbi_412843	FoxO signaling pathway
piR-bmo-649291	ncbi_413278	FoxO signaling pathway
piR-bmo-657844	ncbi_411859	FoxO signaling pathway
piR-bmo-657844	ncbi_550857	FoxO signaling pathway
piR-bmo-657844	ncbi_409332	FoxO signaling pathway
piR-bmo-657844	ncbi_725362	FoxO signaling pathway
piR-bmo-657844	ncbi_726280	FoxO signaling pathway
piR-bmo-657844	ncbi_550739	FoxO signaling pathway
piR-bmo-657844	ncbi_551860	FoxO signaling pathway
piR-bmo-70388	ncbi_725184	FoxO signaling pathway
piR-bmo-70388	ncbi_724740	FoxO signaling pathway
piR-bmo-70388	ncbi_409286	FoxO signaling pathway
piR-bmo-70388	ncbi_410956	FoxO signaling pathway
piR-bmo-70388	ncbi_412108	FoxO signaling pathway
piR-bmo-70388	ncbi_552718	FoxO signaling pathway
piR-bmo-716466	ncbi_409286	FoxO signaling pathway
piR-bmo-716466	ncbi_100577393	FoxO signaling pathway
piR-bmo-716466	ncbi_550857	FoxO signaling pathway
piR-bmo-716466	ncbi_409332	FoxO signaling pathway
piR-bmo-716466	ncbi_408438	FoxO signaling pathway
piR-bmo-716466	ncbi_410732	FoxO signaling pathway
piR-bmo-716466	ncbi_411917	FoxO signaling pathway
piR-bmo-716466	ncbi_412601	FoxO signaling pathway
piR-bmo-716466	ncbi_409667	FoxO signaling pathway
piR-bmo-716466	ncbi_551860	FoxO signaling pathway
piR-bmo-718308	ncbi_725362	FoxO signaling pathway
piR-bmo-718308	ncbi_409662	FoxO signaling pathway
piR-bmo-718308	ncbi_410956	FoxO signaling pathway
piR-bmo-718308	ncbi_409667	FoxO signaling pathway
piR-bmo-718308	ncbi_408577	FoxO signaling pathway
piR-bmo-748814	ncbi_550857	FoxO signaling pathway
piR-bmo-748814	ncbi_409332	FoxO signaling pathway
piR-bmo-748815	ncbi_550857	FoxO signaling pathway
piR-bmo-748815	ncbi_409332	FoxO signaling pathway
piR-bmo-748816	ncbi_550857	FoxO signaling pathway
piR-bmo-748816	ncbi_409332	FoxO signaling pathway
piR-bmo-755554	ncbi_725362	FoxO signaling pathway
piR-bmo-755554	ncbi_410956	FoxO signaling pathway
piR-bmo-755554	ncbi_411297	FoxO signaling pathway
piR-bmo-771407	ncbi_100577393	FoxO signaling pathway
piR-bmo-771407	ncbi_409321	FoxO signaling pathway
piR-bmo-771407	ncbi_408438	FoxO signaling pathway
piR-bmo-771407	ncbi_410732	FoxO signaling pathway
piR-bmo-771407	ncbi_413261	FoxO signaling pathway
piR-bmo-771407	ncbi_552718	FoxO signaling pathway
piR-bmo-771407	ncbi_409667	FoxO signaling pathway
piR-bmo-771408	ncbi_100577393	FoxO signaling pathway
piR-bmo-771408	ncbi_409321	FoxO signaling pathway
piR-bmo-771408	ncbi_551500	FoxO signaling pathway
piR-bmo-771408	ncbi_410732	FoxO signaling pathway
piR-bmo-771408	ncbi_413261	FoxO signaling pathway
piR-bmo-772496	ncbi_409577	FoxO signaling pathway
piR-bmo-772496	ncbi_410732	FoxO signaling pathway
piR-bmo-772496	ncbi_726332	FoxO signaling pathway
piR-bmo-772496	ncbi_411297	FoxO signaling pathway
piR-bmo-772496	ncbi_412843	FoxO signaling pathway
piR-bmo-772496	ncbi_413430	FoxO signaling pathway
piR-bmo-774986	ncbi_550930	FoxO signaling pathway
piR-bmo-774986	ncbi_550857	FoxO signaling pathway
piR-bmo-774987	ncbi_550930	FoxO signaling pathway
piR-bmo-774987	ncbi_550857	FoxO signaling pathway
piR-bmo-778188	ncbi_411859	FoxO signaling pathway
piR-bmo-778188	ncbi_412108	FoxO signaling pathway
piR-bmo-778188	ncbi_413278	FoxO signaling pathway
piR-bmo-778188	ncbi_725362	FoxO signaling pathway
piR-bmo-778188	ncbi_725613	FoxO signaling pathway
piR-bmo-778188	ncbi_410812	FoxO signaling pathway
piR-bmo-778188	ncbi_726280	FoxO signaling pathway
piR-bmo-778188	ncbi_551500	FoxO signaling pathway
piR-bmo-778188	ncbi_726760	FoxO signaling pathway
piR-bmo-778188	ncbi_409959	FoxO signaling pathway
piR-bmo-778188	ncbi_551860	FoxO signaling pathway
piR-bmo-785504	ncbi_443552	FoxO signaling pathway
piR-bmo-785504	ncbi_725184	FoxO signaling pathway
piR-bmo-785504	ncbi_725561	FoxO signaling pathway
piR-bmo-785504	ncbi_411915	FoxO signaling pathway
piR-bmo-785504	ncbi_411859	FoxO signaling pathway
piR-bmo-785504	ncbi_409286	FoxO signaling pathway
piR-bmo-785504	ncbi_412031	FoxO signaling pathway
piR-bmo-785504	ncbi_409222	FoxO signaling pathway
piR-bmo-785504	ncbi_412108	FoxO signaling pathway
piR-bmo-785504	ncbi_550857	FoxO signaling pathway
piR-bmo-785504	ncbi_409332	FoxO signaling pathway
piR-bmo-785504	ncbi_408438	FoxO signaling pathway
piR-bmo-785504	ncbi_725613	FoxO signaling pathway
piR-bmo-785504	ncbi_409662	FoxO signaling pathway
piR-bmo-785504	ncbi_550739	FoxO signaling pathway
piR-bmo-785504	ncbi_551500	FoxO signaling pathway
piR-bmo-785504	ncbi_410956	FoxO signaling pathway
piR-bmo-785504	ncbi_107964907	FoxO signaling pathway
piR-bmo-785504	ncbi_409925	FoxO signaling pathway
piR-bmo-785504	ncbi_551860	FoxO signaling pathway
piR-bmo-79006	ncbi_725827	FoxO signaling pathway
piR-bmo-79006	ncbi_408438	FoxO signaling pathway
piR-bmo-79006	ncbi_410956	FoxO signaling pathway
piR-bmo-810601	ncbi_724740	FoxO signaling pathway
piR-bmo-810601	ncbi_100577393	FoxO signaling pathway
piR-bmo-810601	ncbi_727091	FoxO signaling pathway
piR-bmo-818704	ncbi_550857	FoxO signaling pathway
piR-bmo-818704	ncbi_409332	FoxO signaling pathway
piR-bmo-854309	ncbi_411859	FoxO signaling pathway
piR-bmo-854309	ncbi_550857	FoxO signaling pathway
piR-bmo-854309	ncbi_409332	FoxO signaling pathway
piR-bmo-854309	ncbi_725362	FoxO signaling pathway
piR-bmo-854309	ncbi_726280	FoxO signaling pathway
piR-bmo-854309	ncbi_550739	FoxO signaling pathway
piR-bmo-854309	ncbi_551860	FoxO signaling pathway
piR-bmo-856695	ncbi_725827	FoxO signaling pathway
piR-bmo-856695	ncbi_726051	FoxO signaling pathway
piR-bmo-856695	ncbi_409321	FoxO signaling pathway
piR-bmo-856695	ncbi_727091	FoxO signaling pathway
piR-bmo-856695	ncbi_413183	FoxO signaling pathway
piR-bmo-903079	ncbi_411859	FoxO signaling pathway
piR-bmo-903079	ncbi_725184	FoxO signaling pathway
piR-bmo-903079	ncbi_100577393	FoxO signaling pathway
piR-bmo-903079	ncbi_725362	FoxO signaling pathway
piR-bmo-903079	ncbi_725613	FoxO signaling pathway
piR-bmo-903079	ncbi_550739	FoxO signaling pathway
piR-bmo-903079	ncbi_411917	FoxO signaling pathway
piR-bmo-903079	ncbi_408577	FoxO signaling pathway
piR-bmo-903079	ncbi_726760	FoxO signaling pathway
piR-bmo-903079	ncbi_409667	FoxO signaling pathway
piR-bmo-903079	ncbi_409925	FoxO signaling pathway
piR-bmo-903079	ncbi_551860	FoxO signaling pathway
piR-bmo-904144	ncbi_725827	FoxO signaling pathway
piR-bmo-904144	ncbi_725362	FoxO signaling pathway
piR-bmo-904144	ncbi_408577	FoxO signaling pathway
piR-bmo-904144	ncbi_411297	FoxO signaling pathway
piR-bmo-904144	ncbi_413183	FoxO signaling pathway
piR-bmo-918866	ncbi_724740	FoxO signaling pathway
piR-bmo-918866	ncbi_413667	FoxO signaling pathway
piR-bmo-918866	ncbi_410956	FoxO signaling pathway
piR-bmo-918866	ncbi_411297	FoxO signaling pathway
piR-bmo-923081	ncbi_100577393	FoxO signaling pathway
piR-bmo-923081	ncbi_409321	FoxO signaling pathway
piR-bmo-923081	ncbi_408438	FoxO signaling pathway
piR-bmo-923081	ncbi_410732	FoxO signaling pathway
piR-bmo-923081	ncbi_413261	FoxO signaling pathway
piR-bmo-923081	ncbi_552718	FoxO signaling pathway
piR-bmo-923081	ncbi_409667	FoxO signaling pathway
piR-bmo-926326	ncbi_725827	FoxO signaling pathway
piR-bmo-926326	ncbi_410956	FoxO signaling pathway
piR-bmo-928134	ncbi_413667	FoxO signaling pathway
piR-bmo-928134	ncbi_409667	FoxO signaling pathway
piR-bmo-928134	ncbi_408577	FoxO signaling pathway
piR-bmo-928134	ncbi_412843	FoxO signaling pathway
piR-bmo-929835	ncbi_726051	FoxO signaling pathway
piR-bmo-929835	ncbi_408438	FoxO signaling pathway
piR-bmo-929835	ncbi_725613	FoxO signaling pathway
piR-bmo-934193	ncbi_412108	FoxO signaling pathway
piR-bmo-934193	ncbi_409667	FoxO signaling pathway
piR-bmo-934193	ncbi_552793	FoxO signaling pathway
piR-bmo-941843	ncbi_409925	FoxO signaling pathway
piR-bmo-941843	ncbi_411297	FoxO signaling pathway
piR-bmo-945760	ncbi_413278	FoxO signaling pathway
piR-bmo-945760	ncbi_408438	FoxO signaling pathway
piR-bmo-945760	ncbi_725613	FoxO signaling pathway
piR-bmo-945760	ncbi_551500	FoxO signaling pathway
piR-bmo-945760	ncbi_413667	FoxO signaling pathway
piR-bmo-962854	ncbi_443552	FoxO signaling pathway
piR-bmo-962854	ncbi_100577393	FoxO signaling pathway
piR-bmo-962854	ncbi_550930	FoxO signaling pathway
piR-bmo-962854	ncbi_413261	FoxO signaling pathway
piR-bmo-962854	ncbi_411297	FoxO signaling pathway
piR-bmo-962854	ncbi_412843	FoxO signaling pathway
piR-bmo-962854	ncbi_413278	FoxO signaling pathway
piR-bmo-967173	ncbi_100577393	FoxO signaling pathway
piR-bmo-967173	ncbi_410732	FoxO signaling pathway
piR-bmo-967173	ncbi_411297	FoxO signaling pathway
piR-bmo-967470	ncbi_409286	FoxO signaling pathway
piR-bmo-967470	ncbi_412108	FoxO signaling pathway
piR-bmo-967470	ncbi_412843	FoxO signaling pathway
piR-bmo-967470	ncbi_409332	FoxO signaling pathway
piR-bmo-967470	ncbi_408438	FoxO signaling pathway
piR-bmo-967470	ncbi_725613	FoxO signaling pathway
piR-bmo-967470	ncbi_413667	FoxO signaling pathway
piR-bmo-967470	ncbi_550739	FoxO signaling pathway
piR-bmo-967470	ncbi_411297	FoxO signaling pathway
piR-bmo-96968	ncbi_409286	FoxO signaling pathway
piR-bmo-96968	ncbi_550857	FoxO signaling pathway
piR-bmo-96968	ncbi_409332	FoxO signaling pathway
piR-bmo-96968	ncbi_408438	FoxO signaling pathway
piR-bmo-96968	ncbi_410732	FoxO signaling pathway
piR-bmo-96968	ncbi_411917	FoxO signaling pathway
piR-bmo-96968	ncbi_412601	FoxO signaling pathway
piR-bmo-96968	ncbi_409667	FoxO signaling pathway
piR-bmo-96968	ncbi_551860	FoxO signaling pathway
piR-bmo-978292	ncbi_726051	FoxO signaling pathway
piR-bmo-978292	ncbi_100577393	FoxO signaling pathway
piR-bmo-978292	ncbi_412843	FoxO signaling pathway
piR-bmo-978292	ncbi_551500	FoxO signaling pathway
piR-bmo-997962	ncbi_725827	FoxO signaling pathway
piR-bmo-997962	ncbi_410956	FoxO signaling pathway
piR-bmo-1008436	ncbi_409348	Hippo signaling pathway -fly
piR-bmo-1008436	ncbi_724292	Hippo signaling pathway -fly
piR-bmo-1008436	ncbi_100577697	Hippo signaling pathway -fly
piR-bmo-1079281	ncbi_725245	Hippo signaling pathway -fly
piR-bmo-1079281	ncbi_412108	Hippo signaling pathway -fly
piR-bmo-1079281	ncbi_409348	Hippo signaling pathway -fly
piR-bmo-1079281	ncbi_724292	Hippo signaling pathway -fly
piR-bmo-1079281	ncbi_409898	Hippo signaling pathway -fly
piR-bmo-1079281	ncbi_409904	Hippo signaling pathway -fly
piR-bmo-1079281	ncbi_552545	Hippo signaling pathway -fly
piR-bmo-1079281	ncbi_413502	Hippo signaling pathway -fly
piR-bmo-1079281	ncbi_411678	Hippo signaling pathway -fly
piR-bmo-1079281	ncbi_550710	Hippo signaling pathway -fly
piR-bmo-1153430	ncbi_725245	Hippo signaling pathway -fly
piR-bmo-1153430	ncbi_409286	Hippo signaling pathway -fly
piR-bmo-1153430	ncbi_409348	Hippo signaling pathway -fly
piR-bmo-1153430	ncbi_408951	Hippo signaling pathway -fly
piR-bmo-1153430	ncbi_102655329	Hippo signaling pathway -fly
piR-bmo-1153430	ncbi_410009	Hippo signaling pathway -fly
piR-bmo-1153430	ncbi_102653846	Hippo signaling pathway -fly
piR-bmo-1153430	ncbi_413502	Hippo signaling pathway -fly
piR-bmo-1153430	ncbi_552637	Hippo signaling pathway -fly
piR-bmo-1175542	ncbi_551706	Hippo signaling pathway -fly
piR-bmo-1175542	ncbi_408767	Hippo signaling pathway -fly
piR-bmo-1175542	ncbi_409904	Hippo signaling pathway -fly
piR-bmo-1175542	ncbi_408297	Hippo signaling pathway -fly
piR-bmo-1175542	ncbi_413502	Hippo signaling pathway -fly
piR-bmo-1179747	ncbi_406122	Hippo signaling pathway -fly
piR-bmo-1179747	ncbi_408951	Hippo signaling pathway -fly
piR-bmo-1179747	ncbi_724292	Hippo signaling pathway -fly
piR-bmo-1179747	ncbi_408616	Hippo signaling pathway -fly
piR-bmo-1179747	ncbi_552079	Hippo signaling pathway -fly
piR-bmo-1179747	ncbi_412051	Hippo signaling pathway -fly
piR-bmo-1179747	ncbi_409020	Hippo signaling pathway -fly
piR-bmo-1179747	ncbi_100577697	Hippo signaling pathway -fly
piR-bmo-1183075	ncbi_408951	Hippo signaling pathway -fly
piR-bmo-1183075	ncbi_102655329	Hippo signaling pathway -fly
piR-bmo-1183075	ncbi_408767	Hippo signaling pathway -fly
piR-bmo-1183075	ncbi_409904	Hippo signaling pathway -fly
piR-bmo-1184482	ncbi_412108	Hippo signaling pathway -fly
piR-bmo-1184482	ncbi_552079	Hippo signaling pathway -fly
piR-bmo-1184482	ncbi_413423	Hippo signaling pathway -fly
piR-bmo-1186994	ncbi_725851	Hippo signaling pathway -fly
piR-bmo-1186994	ncbi_551176	Hippo signaling pathway -fly
piR-bmo-1186994	ncbi_724292	Hippo signaling pathway -fly
piR-bmo-1186994	ncbi_551706	Hippo signaling pathway -fly
piR-bmo-1186994	ncbi_410075	Hippo signaling pathway -fly
piR-bmo-1186994	ncbi_551369	Hippo signaling pathway -fly
piR-bmo-1186994	ncbi_408292	Hippo signaling pathway -fly
piR-bmo-1188062	ncbi_412108	Hippo signaling pathway -fly
piR-bmo-1188062	ncbi_552079	Hippo signaling pathway -fly
piR-bmo-1188062	ncbi_413423	Hippo signaling pathway -fly
piR-bmo-1188062	ncbi_100577697	Hippo signaling pathway -fly
piR-bmo-1188284	ncbi_551176	Hippo signaling pathway -fly
piR-bmo-1188284	ncbi_409898	Hippo signaling pathway -fly
piR-bmo-1188284	ncbi_725591	Hippo signaling pathway -fly
piR-bmo-1188284	ncbi_551369	Hippo signaling pathway -fly
piR-bmo-1188284	ncbi_550710	Hippo signaling pathway -fly
piR-bmo-1202932	ncbi_412108	Hippo signaling pathway -fly
piR-bmo-1202932	ncbi_552079	Hippo signaling pathway -fly
piR-bmo-1202932	ncbi_413423	Hippo signaling pathway -fly
piR-bmo-1202932	ncbi_409904	Hippo signaling pathway -fly
piR-bmo-1202932	ncbi_100577697	Hippo signaling pathway -fly
piR-bmo-1204714	ncbi_408951	Hippo signaling pathway -fly
piR-bmo-1204714	ncbi_408767	Hippo signaling pathway -fly
piR-bmo-1223398	ncbi_413423	Hippo signaling pathway -fly
piR-bmo-1223398	ncbi_408767	Hippo signaling pathway -fly
piR-bmo-1223398	ncbi_409904	Hippo signaling pathway -fly
piR-bmo-1223398	ncbi_408297	Hippo signaling pathway -fly
piR-bmo-1250739	ncbi_406122	Hippo signaling pathway -fly
piR-bmo-1250739	ncbi_408951	Hippo signaling pathway -fly
piR-bmo-1250739	ncbi_724292	Hippo signaling pathway -fly
piR-bmo-1250739	ncbi_408616	Hippo signaling pathway -fly
piR-bmo-1250739	ncbi_552079	Hippo signaling pathway -fly
piR-bmo-1250739	ncbi_412051	Hippo signaling pathway -fly
piR-bmo-1250739	ncbi_409020	Hippo signaling pathway -fly
piR-bmo-1250739	ncbi_100577697	Hippo signaling pathway -fly
piR-bmo-14476	ncbi_413440	Hippo signaling pathway -fly
piR-bmo-14476	ncbi_412617	Hippo signaling pathway -fly
piR-bmo-14476	ncbi_409540	Hippo signaling pathway -fly
piR-bmo-149736	ncbi_408616	Hippo signaling pathway -fly
piR-bmo-149736	ncbi_409904	Hippo signaling pathway -fly
piR-bmo-149736	ncbi_410009	Hippo signaling pathway -fly
piR-bmo-149736	ncbi_412051	Hippo signaling pathway -fly
piR-bmo-149736	ncbi_408297	Hippo signaling pathway -fly
piR-bmo-15258	ncbi_413440	Hippo signaling pathway -fly
piR-bmo-15258	ncbi_412617	Hippo signaling pathway -fly
piR-bmo-15258	ncbi_409540	Hippo signaling pathway -fly
piR-bmo-16164	ncbi_413440	Hippo signaling pathway -fly
piR-bmo-16164	ncbi_412617	Hippo signaling pathway -fly
piR-bmo-16164	ncbi_409540	Hippo signaling pathway -fly
piR-bmo-18387	ncbi_724292	Hippo signaling pathway -fly
piR-bmo-18387	ncbi_408767	Hippo signaling pathway -fly
piR-bmo-18387	ncbi_409904	Hippo signaling pathway -fly
piR-bmo-208022	ncbi_724292	Hippo signaling pathway -fly
piR-bmo-208022	ncbi_408767	Hippo signaling pathway -fly
piR-bmo-220719	ncbi_726088	Hippo signaling pathway -fly
piR-bmo-220719	ncbi_724888	Hippo signaling pathway -fly
piR-bmo-220719	ncbi_413440	Hippo signaling pathway -fly
piR-bmo-220719	ncbi_412108	Hippo signaling pathway -fly
piR-bmo-220719	ncbi_408951	Hippo signaling pathway -fly
piR-bmo-220719	ncbi_551265	Hippo signaling pathway -fly
piR-bmo-220719	ncbi_724292	Hippo signaling pathway -fly
piR-bmo-220719	ncbi_408616	Hippo signaling pathway -fly
piR-bmo-220719	ncbi_412617	Hippo signaling pathway -fly
piR-bmo-220719	ncbi_410604	Hippo signaling pathway -fly
piR-bmo-220719	ncbi_410208	Hippo signaling pathway -fly
piR-bmo-220719	ncbi_413423	Hippo signaling pathway -fly
piR-bmo-220719	ncbi_725591	Hippo signaling pathway -fly
piR-bmo-220719	ncbi_726759	Hippo signaling pathway -fly
piR-bmo-237658	ncbi_406122	Hippo signaling pathway -fly
piR-bmo-237658	ncbi_409348	Hippo signaling pathway -fly
piR-bmo-237658	ncbi_409904	Hippo signaling pathway -fly
piR-bmo-237658	ncbi_410009	Hippo signaling pathway -fly
piR-bmo-237658	ncbi_100577697	Hippo signaling pathway -fly
piR-bmo-237658	ncbi_552637	Hippo signaling pathway -fly
piR-bmo-241618	ncbi_408767	Hippo signaling pathway -fly
piR-bmo-241618	ncbi_409904	Hippo signaling pathway -fly
piR-bmo-241618	ncbi_408297	Hippo signaling pathway -fly
piR-bmo-241618	ncbi_413502	Hippo signaling pathway -fly
piR-bmo-247619	ncbi_413440	Hippo signaling pathway -fly
piR-bmo-247619	ncbi_412108	Hippo signaling pathway -fly
piR-bmo-247619	ncbi_552079	Hippo signaling pathway -fly
piR-bmo-247619	ncbi_409904	Hippo signaling pathway -fly
piR-bmo-247619	ncbi_408767	Hippo signaling pathway -fly
piR-bmo-247619	ncbi_411327	Hippo signaling pathway -fly
piR-bmo-247619	ncbi_100577697	Hippo signaling pathway -fly
piR-bmo-24995	ncbi_724888	Hippo signaling pathway -fly
piR-bmo-24995	ncbi_409286	Hippo signaling pathway -fly
piR-bmo-24995	ncbi_724292	Hippo signaling pathway -fly
piR-bmo-24995	ncbi_552079	Hippo signaling pathway -fly
piR-bmo-24995	ncbi_102655329	Hippo signaling pathway -fly
piR-bmo-24995	ncbi_725404	Hippo signaling pathway -fly
piR-bmo-24995	ncbi_411327	Hippo signaling pathway -fly
piR-bmo-24995	ncbi_408431	Hippo signaling pathway -fly
piR-bmo-361753	ncbi_409348	Hippo signaling pathway -fly
piR-bmo-361753	ncbi_410604	Hippo signaling pathway -fly
piR-bmo-361753	ncbi_102655329	Hippo signaling pathway -fly
piR-bmo-361753	ncbi_725591	Hippo signaling pathway -fly
piR-bmo-378755	ncbi_409286	Hippo signaling pathway -fly
piR-bmo-378755	ncbi_412108	Hippo signaling pathway -fly
piR-bmo-378755	ncbi_408951	Hippo signaling pathway -fly
piR-bmo-378755	ncbi_408616	Hippo signaling pathway -fly
piR-bmo-378755	ncbi_552079	Hippo signaling pathway -fly
piR-bmo-378755	ncbi_409540	Hippo signaling pathway -fly
piR-bmo-378755	ncbi_413669	Hippo signaling pathway -fly
piR-bmo-378755	ncbi_409020	Hippo signaling pathway -fly
piR-bmo-378755	ncbi_408292	Hippo signaling pathway -fly
piR-bmo-39500	ncbi_413440	Hippo signaling pathway -fly
piR-bmo-39500	ncbi_412617	Hippo signaling pathway -fly
piR-bmo-39500	ncbi_409540	Hippo signaling pathway -fly
piR-bmo-39501	ncbi_413440	Hippo signaling pathway -fly
piR-bmo-39501	ncbi_412617	Hippo signaling pathway -fly
piR-bmo-39501	ncbi_409540	Hippo signaling pathway -fly
piR-bmo-403890	ncbi_725245	Hippo signaling pathway -fly
piR-bmo-403890	ncbi_409286	Hippo signaling pathway -fly
piR-bmo-403890	ncbi_412108	Hippo signaling pathway -fly
piR-bmo-403890	ncbi_409348	Hippo signaling pathway -fly
piR-bmo-403890	ncbi_551265	Hippo signaling pathway -fly
piR-bmo-403890	ncbi_412617	Hippo signaling pathway -fly
piR-bmo-403890	ncbi_410604	Hippo signaling pathway -fly
piR-bmo-403890	ncbi_410009	Hippo signaling pathway -fly
piR-bmo-403890	ncbi_413669	Hippo signaling pathway -fly
piR-bmo-403890	ncbi_550710	Hippo signaling pathway -fly
piR-bmo-406423	ncbi_102655329	Hippo signaling pathway -fly
piR-bmo-406423	ncbi_725591	Hippo signaling pathway -fly
piR-bmo-458012	ncbi_724292	Hippo signaling pathway -fly
piR-bmo-458012	ncbi_551706	Hippo signaling pathway -fly
piR-bmo-458012	ncbi_408767	Hippo signaling pathway -fly
piR-bmo-458012	ncbi_409904	Hippo signaling pathway -fly
piR-bmo-458012	ncbi_413502	Hippo signaling pathway -fly
piR-bmo-458012	ncbi_409800	Hippo signaling pathway -fly
piR-bmo-47855	ncbi_406122	Hippo signaling pathway -fly
piR-bmo-47855	ncbi_409348	Hippo signaling pathway -fly
piR-bmo-47855	ncbi_409904	Hippo signaling pathway -fly
piR-bmo-47855	ncbi_410009	Hippo signaling pathway -fly
piR-bmo-47855	ncbi_100577697	Hippo signaling pathway -fly
piR-bmo-47855	ncbi_552637	Hippo signaling pathway -fly
piR-bmo-487487	ncbi_409084	Hippo signaling pathway -fly
piR-bmo-510771	ncbi_409348	Hippo signaling pathway -fly
piR-bmo-510771	ncbi_410604	Hippo signaling pathway -fly
piR-bmo-510771	ncbi_102655329	Hippo signaling pathway -fly
piR-bmo-510771	ncbi_725591	Hippo signaling pathway -fly
piR-bmo-512574	ncbi_406122	Hippo signaling pathway -fly
piR-bmo-512574	ncbi_409286	Hippo signaling pathway -fly
piR-bmo-512574	ncbi_412108	Hippo signaling pathway -fly
piR-bmo-512574	ncbi_724292	Hippo signaling pathway -fly
piR-bmo-512574	ncbi_412617	Hippo signaling pathway -fly
piR-bmo-512574	ncbi_410208	Hippo signaling pathway -fly
piR-bmo-512574	ncbi_408767	Hippo signaling pathway -fly
piR-bmo-512574	ncbi_413502	Hippo signaling pathway -fly
piR-bmo-512574	ncbi_408616	Hippo signaling pathway -fly
piR-bmo-512574	ncbi_411678	Hippo signaling pathway -fly
piR-bmo-512574	ncbi_552637	Hippo signaling pathway -fly
piR-bmo-567424	ncbi_724895	Hippo signaling pathway -fly
piR-bmo-567424	ncbi_412108	Hippo signaling pathway -fly
piR-bmo-567424	ncbi_409540	Hippo signaling pathway -fly
piR-bmo-567424	ncbi_410009	Hippo signaling pathway -fly
piR-bmo-567424	ncbi_409020	Hippo signaling pathway -fly
piR-bmo-588947	ncbi_724292	Hippo signaling pathway -fly
piR-bmo-588947	ncbi_410208	Hippo signaling pathway -fly
piR-bmo-588947	ncbi_413669	Hippo signaling pathway -fly
piR-bmo-588947	ncbi_726759	Hippo signaling pathway -fly
piR-bmo-588947	ncbi_413502	Hippo signaling pathway -fly
piR-bmo-588947	ncbi_408431	Hippo signaling pathway -fly
piR-bmo-613889	ncbi_408951	Hippo signaling pathway -fly
piR-bmo-613889	ncbi_413440	Hippo signaling pathway -fly
piR-bmo-613889	ncbi_412617	Hippo signaling pathway -fly
piR-bmo-613889	ncbi_552413	Hippo signaling pathway -fly
piR-bmo-613889	ncbi_409020	Hippo signaling pathway -fly
piR-bmo-613889	ncbi_100577697	Hippo signaling pathway -fly
piR-bmo-615000	ncbi_102655329	Hippo signaling pathway -fly
piR-bmo-615604	ncbi_409286	Hippo signaling pathway -fly
piR-bmo-615604	ncbi_412108	Hippo signaling pathway -fly
piR-bmo-615604	ncbi_408951	Hippo signaling pathway -fly
piR-bmo-615604	ncbi_408616	Hippo signaling pathway -fly
piR-bmo-615604	ncbi_552079	Hippo signaling pathway -fly
piR-bmo-615604	ncbi_409540	Hippo signaling pathway -fly
piR-bmo-615604	ncbi_413669	Hippo signaling pathway -fly
piR-bmo-615604	ncbi_409020	Hippo signaling pathway -fly
piR-bmo-615604	ncbi_408292	Hippo signaling pathway -fly
piR-bmo-633876	ncbi_409286	Hippo signaling pathway -fly
piR-bmo-633876	ncbi_409540	Hippo signaling pathway -fly
piR-bmo-633876	ncbi_410009	Hippo signaling pathway -fly
piR-bmo-633876	ncbi_412108	Hippo signaling pathway -fly
piR-bmo-638412	ncbi_725245	Hippo signaling pathway -fly
piR-bmo-638412	ncbi_413834	Hippo signaling pathway -fly
piR-bmo-638412	ncbi_408616	Hippo signaling pathway -fly
piR-bmo-638412	ncbi_409084	Hippo signaling pathway -fly
piR-bmo-638412	ncbi_409301	Hippo signaling pathway -fly
piR-bmo-638412	ncbi_413502	Hippo signaling pathway -fly
piR-bmo-638412	ncbi_408297	Hippo signaling pathway -fly
piR-bmo-638412	ncbi_409904	Hippo signaling pathway -fly
piR-bmo-649291	ncbi_725245	Hippo signaling pathway -fly
piR-bmo-649291	ncbi_409286	Hippo signaling pathway -fly
piR-bmo-649291	ncbi_409348	Hippo signaling pathway -fly
piR-bmo-649291	ncbi_408951	Hippo signaling pathway -fly
piR-bmo-649291	ncbi_102655329	Hippo signaling pathway -fly
piR-bmo-649291	ncbi_408767	Hippo signaling pathway -fly
piR-bmo-649291	ncbi_410009	Hippo signaling pathway -fly
piR-bmo-649291	ncbi_102653846	Hippo signaling pathway -fly
piR-bmo-649291	ncbi_552637	Hippo signaling pathway -fly
piR-bmo-657844	ncbi_724292	Hippo signaling pathway -fly
piR-bmo-657844	ncbi_409084	Hippo signaling pathway -fly
piR-bmo-657844	ncbi_410208	Hippo signaling pathway -fly
piR-bmo-657844	ncbi_413669	Hippo signaling pathway -fly
piR-bmo-657844	ncbi_413502	Hippo signaling pathway -fly
piR-bmo-657844	ncbi_408431	Hippo signaling pathway -fly
piR-bmo-70388	ncbi_409286	Hippo signaling pathway -fly
piR-bmo-70388	ncbi_409348	Hippo signaling pathway -fly
piR-bmo-70388	ncbi_409540	Hippo signaling pathway -fly
piR-bmo-70388	ncbi_410009	Hippo signaling pathway -fly
piR-bmo-70388	ncbi_412108	Hippo signaling pathway -fly
piR-bmo-716466	ncbi_724888	Hippo signaling pathway -fly
piR-bmo-716466	ncbi_409286	Hippo signaling pathway -fly
piR-bmo-716466	ncbi_724292	Hippo signaling pathway -fly
piR-bmo-716466	ncbi_552079	Hippo signaling pathway -fly
piR-bmo-716466	ncbi_102655329	Hippo signaling pathway -fly
piR-bmo-716466	ncbi_725404	Hippo signaling pathway -fly
piR-bmo-716466	ncbi_413669	Hippo signaling pathway -fly
piR-bmo-716466	ncbi_411327	Hippo signaling pathway -fly
piR-bmo-716466	ncbi_408431	Hippo signaling pathway -fly
piR-bmo-718308	ncbi_411327	Hippo signaling pathway -fly
piR-bmo-748814	ncbi_724888	Hippo signaling pathway -fly
piR-bmo-748814	ncbi_725245	Hippo signaling pathway -fly
piR-bmo-748814	ncbi_100576968	Hippo signaling pathway -fly
piR-bmo-748814	ncbi_724292	Hippo signaling pathway -fly
piR-bmo-748814	ncbi_412617	Hippo signaling pathway -fly
piR-bmo-748814	ncbi_409301	Hippo signaling pathway -fly
piR-bmo-748814	ncbi_413669	Hippo signaling pathway -fly
piR-bmo-748814	ncbi_411327	Hippo signaling pathway -fly
piR-bmo-748814	ncbi_410604	Hippo signaling pathway -fly
piR-bmo-748815	ncbi_724888	Hippo signaling pathway -fly
piR-bmo-748815	ncbi_725245	Hippo signaling pathway -fly
piR-bmo-748815	ncbi_100576968	Hippo signaling pathway -fly
piR-bmo-748815	ncbi_724292	Hippo signaling pathway -fly
piR-bmo-748815	ncbi_412617	Hippo signaling pathway -fly
piR-bmo-748815	ncbi_409301	Hippo signaling pathway -fly
piR-bmo-748815	ncbi_413669	Hippo signaling pathway -fly
piR-bmo-748815	ncbi_411327	Hippo signaling pathway -fly
piR-bmo-748815	ncbi_410604	Hippo signaling pathway -fly
piR-bmo-748816	ncbi_724888	Hippo signaling pathway -fly
piR-bmo-748816	ncbi_725245	Hippo signaling pathway -fly
piR-bmo-748816	ncbi_100576968	Hippo signaling pathway -fly
piR-bmo-748816	ncbi_724292	Hippo signaling pathway -fly
piR-bmo-748816	ncbi_412617	Hippo signaling pathway -fly
piR-bmo-748816	ncbi_409301	Hippo signaling pathway -fly
piR-bmo-748816	ncbi_413669	Hippo signaling pathway -fly
piR-bmo-748816	ncbi_411327	Hippo signaling pathway -fly
piR-bmo-748816	ncbi_410604	Hippo signaling pathway -fly
piR-bmo-755554	ncbi_724292	Hippo signaling pathway -fly
piR-bmo-755554	ncbi_409084	Hippo signaling pathway -fly
piR-bmo-755554	ncbi_409020	Hippo signaling pathway -fly
piR-bmo-755554	ncbi_408297	Hippo signaling pathway -fly
piR-bmo-771407	ncbi_409348	Hippo signaling pathway -fly
piR-bmo-771407	ncbi_724292	Hippo signaling pathway -fly
piR-bmo-771407	ncbi_100577697	Hippo signaling pathway -fly
piR-bmo-771408	ncbi_409348	Hippo signaling pathway -fly
piR-bmo-771408	ncbi_724292	Hippo signaling pathway -fly
piR-bmo-771408	ncbi_408616	Hippo signaling pathway -fly
piR-bmo-771408	ncbi_100577697	Hippo signaling pathway -fly
piR-bmo-771408	ncbi_550710	Hippo signaling pathway -fly
piR-bmo-772496	ncbi_551706	Hippo signaling pathway -fly
piR-bmo-772496	ncbi_413423	Hippo signaling pathway -fly
piR-bmo-772496	ncbi_413669	Hippo signaling pathway -fly
piR-bmo-772496	ncbi_408297	Hippo signaling pathway -fly
piR-bmo-772496	ncbi_411678	Hippo signaling pathway -fly
piR-bmo-774986	ncbi_409084	Hippo signaling pathway -fly
piR-bmo-774986	ncbi_413423	Hippo signaling pathway -fly
piR-bmo-774986	ncbi_409904	Hippo signaling pathway -fly
piR-bmo-774986	ncbi_410009	Hippo signaling pathway -fly
piR-bmo-774986	ncbi_409020	Hippo signaling pathway -fly
piR-bmo-774986	ncbi_408292	Hippo signaling pathway -fly
piR-bmo-774987	ncbi_409084	Hippo signaling pathway -fly
piR-bmo-774987	ncbi_413423	Hippo signaling pathway -fly
piR-bmo-774987	ncbi_409904	Hippo signaling pathway -fly
piR-bmo-774987	ncbi_410009	Hippo signaling pathway -fly
piR-bmo-774987	ncbi_409020	Hippo signaling pathway -fly
piR-bmo-774987	ncbi_408292	Hippo signaling pathway -fly
piR-bmo-778188	ncbi_724888	Hippo signaling pathway -fly
piR-bmo-778188	ncbi_412108	Hippo signaling pathway -fly
piR-bmo-778188	ncbi_724292	Hippo signaling pathway -fly
piR-bmo-778188	ncbi_409084	Hippo signaling pathway -fly
piR-bmo-778188	ncbi_410604	Hippo signaling pathway -fly
piR-bmo-778188	ncbi_408767	Hippo signaling pathway -fly
piR-bmo-778188	ncbi_411327	Hippo signaling pathway -fly
piR-bmo-778188	ncbi_408297	Hippo signaling pathway -fly
piR-bmo-778188	ncbi_726759	Hippo signaling pathway -fly
piR-bmo-778188	ncbi_411678	Hippo signaling pathway -fly
piR-bmo-778188	ncbi_551706	Hippo signaling pathway -fly
piR-bmo-778188	ncbi_552637	Hippo signaling pathway -fly
piR-bmo-785504	ncbi_409286	Hippo signaling pathway -fly
piR-bmo-785504	ncbi_412108	Hippo signaling pathway -fly
piR-bmo-785504	ncbi_409348	Hippo signaling pathway -fly
piR-bmo-785504	ncbi_408951	Hippo signaling pathway -fly
piR-bmo-785504	ncbi_551265	Hippo signaling pathway -fly
piR-bmo-785504	ncbi_408616	Hippo signaling pathway -fly
piR-bmo-785504	ncbi_412617	Hippo signaling pathway -fly
piR-bmo-785504	ncbi_410604	Hippo signaling pathway -fly
piR-bmo-785504	ncbi_410009	Hippo signaling pathway -fly
piR-bmo-785504	ncbi_408297	Hippo signaling pathway -fly
piR-bmo-785504	ncbi_725245	Hippo signaling pathway -fly
piR-bmo-785504	ncbi_411678	Hippo signaling pathway -fly
piR-bmo-785504	ncbi_550710	Hippo signaling pathway -fly
piR-bmo-79006	ncbi_102655329	Hippo signaling pathway -fly
piR-bmo-79006	ncbi_725591	Hippo signaling pathway -fly
piR-bmo-810601	ncbi_409348	Hippo signaling pathway -fly
piR-bmo-810601	ncbi_409084	Hippo signaling pathway -fly
piR-bmo-810601	ncbi_408767	Hippo signaling pathway -fly
piR-bmo-810601	ncbi_410009	Hippo signaling pathway -fly
piR-bmo-810601	ncbi_100577697	Hippo signaling pathway -fly
piR-bmo-810601	ncbi_413502	Hippo signaling pathway -fly
piR-bmo-818704	ncbi_724888	Hippo signaling pathway -fly
piR-bmo-818704	ncbi_725245	Hippo signaling pathway -fly
piR-bmo-818704	ncbi_100576968	Hippo signaling pathway -fly
piR-bmo-818704	ncbi_724292	Hippo signaling pathway -fly
piR-bmo-818704	ncbi_412617	Hippo signaling pathway -fly
piR-bmo-818704	ncbi_409301	Hippo signaling pathway -fly
piR-bmo-818704	ncbi_413669	Hippo signaling pathway -fly
piR-bmo-818704	ncbi_411327	Hippo signaling pathway -fly
piR-bmo-818704	ncbi_410604	Hippo signaling pathway -fly
piR-bmo-854309	ncbi_724292	Hippo signaling pathway -fly
piR-bmo-854309	ncbi_409084	Hippo signaling pathway -fly
piR-bmo-854309	ncbi_410208	Hippo signaling pathway -fly
piR-bmo-854309	ncbi_413669	Hippo signaling pathway -fly
piR-bmo-854309	ncbi_413502	Hippo signaling pathway -fly
piR-bmo-854309	ncbi_408431	Hippo signaling pathway -fly
piR-bmo-856695	ncbi_551176	Hippo signaling pathway -fly
piR-bmo-856695	ncbi_408951	Hippo signaling pathway -fly
piR-bmo-856695	ncbi_409898	Hippo signaling pathway -fly
piR-bmo-856695	ncbi_413423	Hippo signaling pathway -fly
piR-bmo-856695	ncbi_408767	Hippo signaling pathway -fly
piR-bmo-856695	ncbi_551369	Hippo signaling pathway -fly
piR-bmo-856695	ncbi_552545	Hippo signaling pathway -fly
piR-bmo-856695	ncbi_408297	Hippo signaling pathway -fly
piR-bmo-856695	ncbi_100577697	Hippo signaling pathway -fly
piR-bmo-856695	ncbi_413502	Hippo signaling pathway -fly
piR-bmo-856695	ncbi_408292	Hippo signaling pathway -fly
piR-bmo-903079	ncbi_724888	Hippo signaling pathway -fly
piR-bmo-903079	ncbi_408951	Hippo signaling pathway -fly
piR-bmo-903079	ncbi_724292	Hippo signaling pathway -fly
piR-bmo-903079	ncbi_408616	Hippo signaling pathway -fly
piR-bmo-903079	ncbi_551706	Hippo signaling pathway -fly
piR-bmo-903079	ncbi_413423	Hippo signaling pathway -fly
piR-bmo-903079	ncbi_408767	Hippo signaling pathway -fly
piR-bmo-903079	ncbi_725591	Hippo signaling pathway -fly
piR-bmo-903079	ncbi_411327	Hippo signaling pathway -fly
piR-bmo-903079	ncbi_408297	Hippo signaling pathway -fly
piR-bmo-903079	ncbi_550710	Hippo signaling pathway -fly
piR-bmo-904144	ncbi_102655329	Hippo signaling pathway -fly
piR-bmo-904144	ncbi_408767	Hippo signaling pathway -fly
piR-bmo-904144	ncbi_409904	Hippo signaling pathway -fly
piR-bmo-904144	ncbi_408297	Hippo signaling pathway -fly
piR-bmo-904144	ncbi_411678	Hippo signaling pathway -fly
piR-bmo-918866	ncbi_100576968	Hippo signaling pathway -fly
piR-bmo-918866	ncbi_724292	Hippo signaling pathway -fly
piR-bmo-918866	ncbi_409904	Hippo signaling pathway -fly
piR-bmo-923081	ncbi_406122	Hippo signaling pathway -fly
piR-bmo-923081	ncbi_409348	Hippo signaling pathway -fly
piR-bmo-923081	ncbi_724292	Hippo signaling pathway -fly
piR-bmo-923081	ncbi_100577697	Hippo signaling pathway -fly
piR-bmo-923081	ncbi_408297	Hippo signaling pathway -fly
piR-bmo-923081	ncbi_550710	Hippo signaling pathway -fly
piR-bmo-926326	ncbi_409348	Hippo signaling pathway -fly
piR-bmo-926326	ncbi_410604	Hippo signaling pathway -fly
piR-bmo-926326	ncbi_102655329	Hippo signaling pathway -fly
piR-bmo-926326	ncbi_725591	Hippo signaling pathway -fly
piR-bmo-928134	ncbi_726088	Hippo signaling pathway -fly
piR-bmo-928134	ncbi_413440	Hippo signaling pathway -fly
piR-bmo-928134	ncbi_724292	Hippo signaling pathway -fly
piR-bmo-928134	ncbi_408616	Hippo signaling pathway -fly
piR-bmo-928134	ncbi_409904	Hippo signaling pathway -fly
piR-bmo-929835	ncbi_410604	Hippo signaling pathway -fly
piR-bmo-929835	ncbi_413669	Hippo signaling pathway -fly
piR-bmo-934193	ncbi_412108	Hippo signaling pathway -fly
piR-bmo-934193	ncbi_410604	Hippo signaling pathway -fly
piR-bmo-941843	ncbi_408767	Hippo signaling pathway -fly
piR-bmo-941843	ncbi_725591	Hippo signaling pathway -fly
piR-bmo-945760	ncbi_724888	Hippo signaling pathway -fly
piR-bmo-945760	ncbi_724977	Hippo signaling pathway -fly
piR-bmo-945760	ncbi_411327	Hippo signaling pathway -fly
piR-bmo-945760	ncbi_408297	Hippo signaling pathway -fly
piR-bmo-962854	ncbi_408951	Hippo signaling pathway -fly
piR-bmo-962854	ncbi_413440	Hippo signaling pathway -fly
piR-bmo-962854	ncbi_724292	Hippo signaling pathway -fly
piR-bmo-962854	ncbi_412617	Hippo signaling pathway -fly
piR-bmo-962854	ncbi_552413	Hippo signaling pathway -fly
piR-bmo-962854	ncbi_409020	Hippo signaling pathway -fly
piR-bmo-962854	ncbi_100577697	Hippo signaling pathway -fly
piR-bmo-967173	ncbi_413834	Hippo signaling pathway -fly
piR-bmo-967173	ncbi_724292	Hippo signaling pathway -fly
piR-bmo-967173	ncbi_551706	Hippo signaling pathway -fly
piR-bmo-967173	ncbi_408767	Hippo signaling pathway -fly
piR-bmo-967173	ncbi_409904	Hippo signaling pathway -fly
piR-bmo-967173	ncbi_726759	Hippo signaling pathway -fly
piR-bmo-967173	ncbi_409084	Hippo signaling pathway -fly
piR-bmo-967173	ncbi_413502	Hippo signaling pathway -fly
piR-bmo-967470	ncbi_406122	Hippo signaling pathway -fly
piR-bmo-967470	ncbi_724888	Hippo signaling pathway -fly
piR-bmo-967470	ncbi_409286	Hippo signaling pathway -fly
piR-bmo-967470	ncbi_412108	Hippo signaling pathway -fly
piR-bmo-967470	ncbi_724292	Hippo signaling pathway -fly
piR-bmo-967470	ncbi_408616	Hippo signaling pathway -fly
piR-bmo-967470	ncbi_551706	Hippo signaling pathway -fly
piR-bmo-967470	ncbi_552079	Hippo signaling pathway -fly
piR-bmo-967470	ncbi_102655329	Hippo signaling pathway -fly
piR-bmo-967470	ncbi_408297	Hippo signaling pathway -fly
piR-bmo-967470	ncbi_409084	Hippo signaling pathway -fly
piR-bmo-967470	ncbi_411678	Hippo signaling pathway -fly
piR-bmo-96968	ncbi_724888	Hippo signaling pathway -fly
piR-bmo-96968	ncbi_409286	Hippo signaling pathway -fly
piR-bmo-96968	ncbi_724292	Hippo signaling pathway -fly
piR-bmo-96968	ncbi_552079	Hippo signaling pathway -fly
piR-bmo-96968	ncbi_102655329	Hippo signaling pathway -fly
piR-bmo-96968	ncbi_725404	Hippo signaling pathway -fly
piR-bmo-96968	ncbi_411327	Hippo signaling pathway -fly
piR-bmo-96968	ncbi_408431	Hippo signaling pathway -fly
piR-bmo-978292	ncbi_725245	Hippo signaling pathway -fly
piR-bmo-978292	ncbi_410208	Hippo signaling pathway -fly
piR-bmo-978292	ncbi_552545	Hippo signaling pathway -fly
piR-bmo-978292	ncbi_408297	Hippo signaling pathway -fly
piR-bmo-978292	ncbi_413834	Hippo signaling pathway -fly
piR-bmo-978292	ncbi_413502	Hippo signaling pathway -fly
piR-bmo-978292	ncbi_408616	Hippo signaling pathway -fly
piR-bmo-997962	ncbi_409348	Hippo signaling pathway -fly
piR-bmo-997962	ncbi_410604	Hippo signaling pathway -fly
piR-bmo-997962	ncbi_102655329	Hippo signaling pathway -fly
piR-bmo-997962	ncbi_725591	Hippo signaling pathway -fly
piR-bmo-1008436	ncbi_409158	Wnt signaling pathway
piR-bmo-1008436	ncbi_724437	Wnt signaling pathway
piR-bmo-1008436	ncbi_551508	Wnt signaling pathway
piR-bmo-1008436	ncbi_409321	Wnt signaling pathway
piR-bmo-1008436	ncbi_413169	Wnt signaling pathway
piR-bmo-1008436	ncbi_408976	Wnt signaling pathway
piR-bmo-1008436	ncbi_552805	Wnt signaling pathway
piR-bmo-1008436	ncbi_552177	Wnt signaling pathway
piR-bmo-1008436	ncbi_409791	Wnt signaling pathway
piR-bmo-1014473	ncbi_102654533	Wnt signaling pathway
piR-bmo-1014473	ncbi_409001	Wnt signaling pathway
piR-bmo-1014473	ncbi_411046	Wnt signaling pathway
piR-bmo-1072003	ncbi_102654533	Wnt signaling pathway
piR-bmo-1072003	ncbi_409001	Wnt signaling pathway
piR-bmo-1072003	ncbi_411046	Wnt signaling pathway
piR-bmo-1079281	ncbi_412108	Wnt signaling pathway
piR-bmo-1079281	ncbi_552545	Wnt signaling pathway
piR-bmo-1079281	ncbi_551021	Wnt signaling pathway
piR-bmo-1079281	ncbi_413502	Wnt signaling pathway
piR-bmo-1153430	ncbi_409286	Wnt signaling pathway
piR-bmo-1153430	ncbi_408399	Wnt signaling pathway
piR-bmo-1153430	ncbi_102654533	Wnt signaling pathway
piR-bmo-1153430	ncbi_724437	Wnt signaling pathway
piR-bmo-1153430	ncbi_406106	Wnt signaling pathway
piR-bmo-1153430	ncbi_413502	Wnt signaling pathway
piR-bmo-1153430	ncbi_551517	Wnt signaling pathway
piR-bmo-1175542	ncbi_724378	Wnt signaling pathway
piR-bmo-1175542	ncbi_409158	Wnt signaling pathway
piR-bmo-1175542	ncbi_102654533	Wnt signaling pathway
piR-bmo-1175542	ncbi_100576247	Wnt signaling pathway
piR-bmo-1175542	ncbi_724501	Wnt signaling pathway
piR-bmo-1175542	ncbi_413809	Wnt signaling pathway
piR-bmo-1175542	ncbi_408996	Wnt signaling pathway
piR-bmo-1175542	ncbi_413502	Wnt signaling pathway
piR-bmo-1179747	ncbi_406106	Wnt signaling pathway
piR-bmo-1179747	ncbi_727363	Wnt signaling pathway
piR-bmo-1179747	ncbi_551691	Wnt signaling pathway
piR-bmo-1179747	ncbi_409001	Wnt signaling pathway
piR-bmo-1179747	ncbi_414037	Wnt signaling pathway
piR-bmo-1179747	ncbi_410724	Wnt signaling pathway
piR-bmo-1179747	ncbi_413500	Wnt signaling pathway
piR-bmo-1179747	ncbi_551554	Wnt signaling pathway
piR-bmo-1183075	ncbi_408399	Wnt signaling pathway
piR-bmo-1183075	ncbi_102654533	Wnt signaling pathway
piR-bmo-1183075	ncbi_409321	Wnt signaling pathway
piR-bmo-1183075	ncbi_410565	Wnt signaling pathway
piR-bmo-1183075	ncbi_552419	Wnt signaling pathway
piR-bmo-1183075	ncbi_550976	Wnt signaling pathway
piR-bmo-1184482	ncbi_408399	Wnt signaling pathway
piR-bmo-1184482	ncbi_102654533	Wnt signaling pathway
piR-bmo-1184482	ncbi_412108	Wnt signaling pathway
piR-bmo-1184482	ncbi_100576247	Wnt signaling pathway
piR-bmo-1184482	ncbi_550976	Wnt signaling pathway
piR-bmo-1186994	ncbi_100576247	Wnt signaling pathway
piR-bmo-1188062	ncbi_102654533	Wnt signaling pathway
piR-bmo-1188062	ncbi_412108	Wnt signaling pathway
piR-bmo-1188062	ncbi_100576247	Wnt signaling pathway
piR-bmo-1188062	ncbi_408996	Wnt signaling pathway
piR-bmo-1188284	ncbi_100576247	Wnt signaling pathway
piR-bmo-1188284	ncbi_409001	Wnt signaling pathway
piR-bmo-1188284	ncbi_409050	Wnt signaling pathway
piR-bmo-1188284	ncbi_413169	Wnt signaling pathway
piR-bmo-1188284	ncbi_408976	Wnt signaling pathway
piR-bmo-1188284	ncbi_726280	Wnt signaling pathway
piR-bmo-1188284	ncbi_724471	Wnt signaling pathway
piR-bmo-1188284	ncbi_410956	Wnt signaling pathway
piR-bmo-1188284	ncbi_408996	Wnt signaling pathway
piR-bmo-1202932	ncbi_102654533	Wnt signaling pathway
piR-bmo-1202932	ncbi_412108	Wnt signaling pathway
piR-bmo-1202932	ncbi_100576247	Wnt signaling pathway
piR-bmo-1204714	ncbi_408399	Wnt signaling pathway
piR-bmo-1204714	ncbi_102654533	Wnt signaling pathway
piR-bmo-1204714	ncbi_409321	Wnt signaling pathway
piR-bmo-1204714	ncbi_410565	Wnt signaling pathway
piR-bmo-1204714	ncbi_552419	Wnt signaling pathway
piR-bmo-1204714	ncbi_550976	Wnt signaling pathway
piR-bmo-1223398	ncbi_411046	Wnt signaling pathway
piR-bmo-1223398	ncbi_726671	Wnt signaling pathway
piR-bmo-1223398	ncbi_413500	Wnt signaling pathway
piR-bmo-1223398	ncbi_409791	Wnt signaling pathway
piR-bmo-1250739	ncbi_406106	Wnt signaling pathway
piR-bmo-1250739	ncbi_727363	Wnt signaling pathway
piR-bmo-1250739	ncbi_551691	Wnt signaling pathway
piR-bmo-1250739	ncbi_409001	Wnt signaling pathway
piR-bmo-1250739	ncbi_414037	Wnt signaling pathway
piR-bmo-1250739	ncbi_410724	Wnt signaling pathway
piR-bmo-1250739	ncbi_413500	Wnt signaling pathway
piR-bmo-1250739	ncbi_409791	Wnt signaling pathway
piR-bmo-1250739	ncbi_551554	Wnt signaling pathway
piR-bmo-14476	ncbi_100576247	Wnt signaling pathway
piR-bmo-14476	ncbi_551517	Wnt signaling pathway
piR-bmo-14476	ncbi_410808	Wnt signaling pathway
piR-bmo-14476	ncbi_726671	Wnt signaling pathway
piR-bmo-14476	ncbi_552177	Wnt signaling pathway
piR-bmo-14476	ncbi_410724	Wnt signaling pathway
piR-bmo-14476	ncbi_552138	Wnt signaling pathway
piR-bmo-149736	ncbi_727363	Wnt signaling pathway
piR-bmo-149736	ncbi_411919	Wnt signaling pathway
piR-bmo-149736	ncbi_551691	Wnt signaling pathway
piR-bmo-149736	ncbi_551517	Wnt signaling pathway
piR-bmo-149736	ncbi_409321	Wnt signaling pathway
piR-bmo-149736	ncbi_552805	Wnt signaling pathway
piR-bmo-149736	ncbi_410808	Wnt signaling pathway
piR-bmo-149736	ncbi_726280	Wnt signaling pathway
piR-bmo-149736	ncbi_100576156	Wnt signaling pathway
piR-bmo-149736	ncbi_552177	Wnt signaling pathway
piR-bmo-149736	ncbi_551021	Wnt signaling pathway
piR-bmo-149736	ncbi_408976	Wnt signaling pathway
piR-bmo-15258	ncbi_100576247	Wnt signaling pathway
piR-bmo-15258	ncbi_551517	Wnt signaling pathway
piR-bmo-15258	ncbi_410808	Wnt signaling pathway
piR-bmo-15258	ncbi_726671	Wnt signaling pathway
piR-bmo-15258	ncbi_552177	Wnt signaling pathway
piR-bmo-15258	ncbi_410724	Wnt signaling pathway
piR-bmo-15258	ncbi_552138	Wnt signaling pathway
piR-bmo-16164	ncbi_100576247	Wnt signaling pathway
piR-bmo-16164	ncbi_551517	Wnt signaling pathway
piR-bmo-16164	ncbi_410808	Wnt signaling pathway
piR-bmo-16164	ncbi_726671	Wnt signaling pathway
piR-bmo-16164	ncbi_552177	Wnt signaling pathway
piR-bmo-16164	ncbi_410724	Wnt signaling pathway
piR-bmo-16164	ncbi_552138	Wnt signaling pathway
piR-bmo-18387	ncbi_408996	Wnt signaling pathway
piR-bmo-18387	ncbi_552340	Wnt signaling pathway
piR-bmo-18387	ncbi_410724	Wnt signaling pathway
piR-bmo-208022	ncbi_408996	Wnt signaling pathway
piR-bmo-208022	ncbi_552340	Wnt signaling pathway
piR-bmo-208022	ncbi_410724	Wnt signaling pathway
piR-bmo-220719	ncbi_100578506	Wnt signaling pathway
piR-bmo-220719	ncbi_724378	Wnt signaling pathway
piR-bmo-220719	ncbi_102654533	Wnt signaling pathway
piR-bmo-220719	ncbi_412108	Wnt signaling pathway
piR-bmo-220719	ncbi_551691	Wnt signaling pathway
piR-bmo-220719	ncbi_413169	Wnt signaling pathway
piR-bmo-220719	ncbi_408976	Wnt signaling pathway
piR-bmo-220719	ncbi_410956	Wnt signaling pathway
piR-bmo-220719	ncbi_552177	Wnt signaling pathway
piR-bmo-220719	ncbi_409791	Wnt signaling pathway
piR-bmo-220719	ncbi_551313	Wnt signaling pathway
piR-bmo-237658	ncbi_410724	Wnt signaling pathway
piR-bmo-237658	ncbi_410956	Wnt signaling pathway
piR-bmo-237658	ncbi_552177	Wnt signaling pathway
piR-bmo-237658	ncbi_413183	Wnt signaling pathway
piR-bmo-241618	ncbi_413502	Wnt signaling pathway
piR-bmo-247619	ncbi_406106	Wnt signaling pathway
piR-bmo-247619	ncbi_551691	Wnt signaling pathway
piR-bmo-247619	ncbi_408399	Wnt signaling pathway
piR-bmo-247619	ncbi_724997	Wnt signaling pathway
piR-bmo-247619	ncbi_411919	Wnt signaling pathway
piR-bmo-247619	ncbi_412108	Wnt signaling pathway
piR-bmo-247619	ncbi_410724	Wnt signaling pathway
piR-bmo-247619	ncbi_552419	Wnt signaling pathway
piR-bmo-247619	ncbi_550976	Wnt signaling pathway
piR-bmo-247619	ncbi_410956	Wnt signaling pathway
piR-bmo-247619	ncbi_411046	Wnt signaling pathway
piR-bmo-247619	ncbi_726671	Wnt signaling pathway
piR-bmo-247619	ncbi_413501	Wnt signaling pathway
piR-bmo-24995	ncbi_409286	Wnt signaling pathway
piR-bmo-24995	ncbi_409158	Wnt signaling pathway
piR-bmo-24995	ncbi_551655	Wnt signaling pathway
piR-bmo-24995	ncbi_551691	Wnt signaling pathway
piR-bmo-24995	ncbi_409050	Wnt signaling pathway
piR-bmo-24995	ncbi_408976	Wnt signaling pathway
piR-bmo-24995	ncbi_724471	Wnt signaling pathway
piR-bmo-24995	ncbi_408996	Wnt signaling pathway
piR-bmo-24995	ncbi_413500	Wnt signaling pathway
piR-bmo-24995	ncbi_410184	Wnt signaling pathway
piR-bmo-24995	ncbi_551313	Wnt signaling pathway
piR-bmo-361753	ncbi_726113	Wnt signaling pathway
piR-bmo-361753	ncbi_408791	Wnt signaling pathway
piR-bmo-361753	ncbi_726289	Wnt signaling pathway
piR-bmo-361753	ncbi_102654533	Wnt signaling pathway
piR-bmo-361753	ncbi_409001	Wnt signaling pathway
piR-bmo-361753	ncbi_410724	Wnt signaling pathway
piR-bmo-361753	ncbi_410956	Wnt signaling pathway
piR-bmo-361753	ncbi_411046	Wnt signaling pathway
piR-bmo-378755	ncbi_409286	Wnt signaling pathway
piR-bmo-378755	ncbi_102654533	Wnt signaling pathway
piR-bmo-378755	ncbi_412108	Wnt signaling pathway
piR-bmo-378755	ncbi_551517	Wnt signaling pathway
piR-bmo-378755	ncbi_409321	Wnt signaling pathway
piR-bmo-378755	ncbi_413169	Wnt signaling pathway
piR-bmo-378755	ncbi_726280	Wnt signaling pathway
piR-bmo-39500	ncbi_100576247	Wnt signaling pathway
piR-bmo-39500	ncbi_551517	Wnt signaling pathway
piR-bmo-39500	ncbi_410808	Wnt signaling pathway
piR-bmo-39500	ncbi_726671	Wnt signaling pathway
piR-bmo-39500	ncbi_552177	Wnt signaling pathway
piR-bmo-39500	ncbi_410724	Wnt signaling pathway
piR-bmo-39500	ncbi_552138	Wnt signaling pathway
piR-bmo-39501	ncbi_100576247	Wnt signaling pathway
piR-bmo-39501	ncbi_551517	Wnt signaling pathway
piR-bmo-39501	ncbi_410808	Wnt signaling pathway
piR-bmo-39501	ncbi_726671	Wnt signaling pathway
piR-bmo-39501	ncbi_552177	Wnt signaling pathway
piR-bmo-39501	ncbi_410724	Wnt signaling pathway
piR-bmo-39501	ncbi_552138	Wnt signaling pathway
piR-bmo-403890	ncbi_100578506	Wnt signaling pathway
piR-bmo-403890	ncbi_724378	Wnt signaling pathway
piR-bmo-403890	ncbi_409286	Wnt signaling pathway
piR-bmo-403890	ncbi_412108	Wnt signaling pathway
piR-bmo-403890	ncbi_100576247	Wnt signaling pathway
piR-bmo-403890	ncbi_551691	Wnt signaling pathway
piR-bmo-403890	ncbi_408976	Wnt signaling pathway
piR-bmo-403890	ncbi_552805	Wnt signaling pathway
piR-bmo-403890	ncbi_409767	Wnt signaling pathway
piR-bmo-403890	ncbi_410956	Wnt signaling pathway
piR-bmo-403890	ncbi_409234	Wnt signaling pathway
piR-bmo-403890	ncbi_412708	Wnt signaling pathway
piR-bmo-406423	ncbi_726113	Wnt signaling pathway
piR-bmo-406423	ncbi_410956	Wnt signaling pathway
piR-bmo-406423	ncbi_411046	Wnt signaling pathway
piR-bmo-406423	ncbi_552177	Wnt signaling pathway
piR-bmo-458012	ncbi_413502	Wnt signaling pathway
piR-bmo-458012	ncbi_411046	Wnt signaling pathway
piR-bmo-458012	ncbi_552177	Wnt signaling pathway
piR-bmo-47855	ncbi_410724	Wnt signaling pathway
piR-bmo-47855	ncbi_410956	Wnt signaling pathway
piR-bmo-47855	ncbi_552177	Wnt signaling pathway
piR-bmo-47855	ncbi_413183	Wnt signaling pathway
piR-bmo-487487	ncbi_100578506	Wnt signaling pathway
piR-bmo-487487	ncbi_408791	Wnt signaling pathway
piR-bmo-487487	ncbi_409158	Wnt signaling pathway
piR-bmo-487487	ncbi_408399	Wnt signaling pathway
piR-bmo-487487	ncbi_409767	Wnt signaling pathway
piR-bmo-487487	ncbi_724471	Wnt signaling pathway
piR-bmo-505290	ncbi_102654533	Wnt signaling pathway
piR-bmo-505290	ncbi_409001	Wnt signaling pathway
piR-bmo-505290	ncbi_411046	Wnt signaling pathway
piR-bmo-505290	ncbi_410724	Wnt signaling pathway
piR-bmo-510771	ncbi_726113	Wnt signaling pathway
piR-bmo-510771	ncbi_408791	Wnt signaling pathway
piR-bmo-510771	ncbi_726289	Wnt signaling pathway
piR-bmo-510771	ncbi_102654533	Wnt signaling pathway
piR-bmo-510771	ncbi_409001	Wnt signaling pathway
piR-bmo-510771	ncbi_410724	Wnt signaling pathway
piR-bmo-510771	ncbi_410956	Wnt signaling pathway
piR-bmo-510771	ncbi_411046	Wnt signaling pathway
piR-bmo-512574	ncbi_408399	Wnt signaling pathway
piR-bmo-512574	ncbi_409286	Wnt signaling pathway
piR-bmo-512574	ncbi_412108	Wnt signaling pathway
piR-bmo-512574	ncbi_409321	Wnt signaling pathway
piR-bmo-512574	ncbi_410565	Wnt signaling pathway
piR-bmo-512574	ncbi_413502	Wnt signaling pathway
piR-bmo-512574	ncbi_410956	Wnt signaling pathway
piR-bmo-512574	ncbi_552177	Wnt signaling pathway
piR-bmo-512574	ncbi_551021	Wnt signaling pathway
piR-bmo-512574	ncbi_408996	Wnt signaling pathway
piR-bmo-512574	ncbi_724501	Wnt signaling pathway
piR-bmo-567424	ncbi_412108	Wnt signaling pathway
piR-bmo-567424	ncbi_551691	Wnt signaling pathway
piR-bmo-567424	ncbi_409767	Wnt signaling pathway
piR-bmo-567424	ncbi_410956	Wnt signaling pathway
piR-bmo-588947	ncbi_406106	Wnt signaling pathway
piR-bmo-588947	ncbi_726113	Wnt signaling pathway
piR-bmo-588947	ncbi_100576247	Wnt signaling pathway
piR-bmo-588947	ncbi_409001	Wnt signaling pathway
piR-bmo-588947	ncbi_551517	Wnt signaling pathway
piR-bmo-588947	ncbi_724471	Wnt signaling pathway
piR-bmo-588947	ncbi_413502	Wnt signaling pathway
piR-bmo-613889	ncbi_726113	Wnt signaling pathway
piR-bmo-613889	ncbi_724437	Wnt signaling pathway
piR-bmo-615000	ncbi_726113	Wnt signaling pathway
piR-bmo-615000	ncbi_409321	Wnt signaling pathway
piR-bmo-615000	ncbi_410956	Wnt signaling pathway
piR-bmo-615000	ncbi_411046	Wnt signaling pathway
piR-bmo-615000	ncbi_552177	Wnt signaling pathway
piR-bmo-615000	ncbi_413183	Wnt signaling pathway
piR-bmo-615604	ncbi_409286	Wnt signaling pathway
piR-bmo-615604	ncbi_102654533	Wnt signaling pathway
piR-bmo-615604	ncbi_412108	Wnt signaling pathway
piR-bmo-615604	ncbi_551517	Wnt signaling pathway
piR-bmo-615604	ncbi_409321	Wnt signaling pathway
piR-bmo-615604	ncbi_413169	Wnt signaling pathway
piR-bmo-615604	ncbi_726280	Wnt signaling pathway
piR-bmo-633876	ncbi_409286	Wnt signaling pathway
piR-bmo-633876	ncbi_551691	Wnt signaling pathway
piR-bmo-633876	ncbi_409767	Wnt signaling pathway
piR-bmo-633876	ncbi_410956	Wnt signaling pathway
piR-bmo-633876	ncbi_412108	Wnt signaling pathway
piR-bmo-638412	ncbi_408791	Wnt signaling pathway
piR-bmo-638412	ncbi_551691	Wnt signaling pathway
piR-bmo-638412	ncbi_409050	Wnt signaling pathway
piR-bmo-638412	ncbi_406106	Wnt signaling pathway
piR-bmo-638412	ncbi_413502	Wnt signaling pathway
piR-bmo-638412	ncbi_413501	Wnt signaling pathway
piR-bmo-638412	ncbi_551554	Wnt signaling pathway
piR-bmo-649291	ncbi_409286	Wnt signaling pathway
piR-bmo-649291	ncbi_408399	Wnt signaling pathway
piR-bmo-649291	ncbi_724437	Wnt signaling pathway
piR-bmo-649291	ncbi_406106	Wnt signaling pathway
piR-bmo-649291	ncbi_551517	Wnt signaling pathway
piR-bmo-657844	ncbi_406106	Wnt signaling pathway
piR-bmo-657844	ncbi_726113	Wnt signaling pathway
piR-bmo-657844	ncbi_100576247	Wnt signaling pathway
piR-bmo-657844	ncbi_409001	Wnt signaling pathway
piR-bmo-657844	ncbi_551517	Wnt signaling pathway
piR-bmo-657844	ncbi_726280	Wnt signaling pathway
piR-bmo-657844	ncbi_724471	Wnt signaling pathway
piR-bmo-657844	ncbi_413502	Wnt signaling pathway
piR-bmo-70388	ncbi_409286	Wnt signaling pathway
piR-bmo-70388	ncbi_102654533	Wnt signaling pathway
piR-bmo-70388	ncbi_409767	Wnt signaling pathway
piR-bmo-70388	ncbi_410956	Wnt signaling pathway
piR-bmo-70388	ncbi_412108	Wnt signaling pathway
piR-bmo-716466	ncbi_409286	Wnt signaling pathway
piR-bmo-716466	ncbi_409158	Wnt signaling pathway
piR-bmo-716466	ncbi_551655	Wnt signaling pathway
piR-bmo-716466	ncbi_551691	Wnt signaling pathway
piR-bmo-716466	ncbi_408976	Wnt signaling pathway
piR-bmo-716466	ncbi_724471	Wnt signaling pathway
piR-bmo-716466	ncbi_408996	Wnt signaling pathway
piR-bmo-716466	ncbi_413500	Wnt signaling pathway
piR-bmo-716466	ncbi_410184	Wnt signaling pathway
piR-bmo-716466	ncbi_551313	Wnt signaling pathway
piR-bmo-718308	ncbi_102654533	Wnt signaling pathway
piR-bmo-718308	ncbi_410956	Wnt signaling pathway
piR-bmo-718308	ncbi_408976	Wnt signaling pathway
piR-bmo-718308	ncbi_410724	Wnt signaling pathway
piR-bmo-748814	ncbi_551508	Wnt signaling pathway
piR-bmo-748814	ncbi_409050	Wnt signaling pathway
piR-bmo-748815	ncbi_551508	Wnt signaling pathway
piR-bmo-748815	ncbi_409050	Wnt signaling pathway
piR-bmo-748815	ncbi_724471	Wnt signaling pathway
piR-bmo-748816	ncbi_409050	Wnt signaling pathway
piR-bmo-748816	ncbi_408691	Wnt signaling pathway
piR-bmo-748816	ncbi_724471	Wnt signaling pathway
piR-bmo-748816	ncbi_413500	Wnt signaling pathway
piR-bmo-755554	ncbi_409158	Wnt signaling pathway
piR-bmo-755554	ncbi_408399	Wnt signaling pathway
piR-bmo-755554	ncbi_409050	Wnt signaling pathway
piR-bmo-755554	ncbi_408976	Wnt signaling pathway
piR-bmo-755554	ncbi_550976	Wnt signaling pathway
piR-bmo-755554	ncbi_410956	Wnt signaling pathway
piR-bmo-755554	ncbi_411046	Wnt signaling pathway
piR-bmo-771407	ncbi_409158	Wnt signaling pathway
piR-bmo-771407	ncbi_724437	Wnt signaling pathway
piR-bmo-771407	ncbi_551508	Wnt signaling pathway
piR-bmo-771407	ncbi_409321	Wnt signaling pathway
piR-bmo-771407	ncbi_413169	Wnt signaling pathway
piR-bmo-771407	ncbi_408976	Wnt signaling pathway
piR-bmo-771407	ncbi_552805	Wnt signaling pathway
piR-bmo-771407	ncbi_552177	Wnt signaling pathway
piR-bmo-771407	ncbi_409791	Wnt signaling pathway
piR-bmo-771408	ncbi_409158	Wnt signaling pathway
piR-bmo-771408	ncbi_724437	Wnt signaling pathway
piR-bmo-771408	ncbi_551508	Wnt signaling pathway
piR-bmo-771408	ncbi_409321	Wnt signaling pathway
piR-bmo-771408	ncbi_413169	Wnt signaling pathway
piR-bmo-771408	ncbi_408976	Wnt signaling pathway
piR-bmo-771408	ncbi_552805	Wnt signaling pathway
piR-bmo-771408	ncbi_409791	Wnt signaling pathway
piR-bmo-772496	ncbi_408399	Wnt signaling pathway
piR-bmo-772496	ncbi_414037	Wnt signaling pathway
piR-bmo-772496	ncbi_409050	Wnt signaling pathway
piR-bmo-772496	ncbi_726332	Wnt signaling pathway
piR-bmo-772496	ncbi_726671	Wnt signaling pathway
piR-bmo-772496	ncbi_552177	Wnt signaling pathway
piR-bmo-772496	ncbi_724501	Wnt signaling pathway
piR-bmo-774986	ncbi_408894	Wnt signaling pathway
piR-bmo-774986	ncbi_408976	Wnt signaling pathway
piR-bmo-774986	ncbi_411046	Wnt signaling pathway
piR-bmo-774986	ncbi_552177	Wnt signaling pathway
piR-bmo-774986	ncbi_552340	Wnt signaling pathway
piR-bmo-774987	ncbi_408894	Wnt signaling pathway
piR-bmo-774987	ncbi_408976	Wnt signaling pathway
piR-bmo-774987	ncbi_411046	Wnt signaling pathway
piR-bmo-774987	ncbi_726671	Wnt signaling pathway
piR-bmo-774987	ncbi_552177	Wnt signaling pathway
piR-bmo-774987	ncbi_552340	Wnt signaling pathway
piR-bmo-778188	ncbi_412108	Wnt signaling pathway
piR-bmo-778188	ncbi_551691	Wnt signaling pathway
piR-bmo-778188	ncbi_551517	Wnt signaling pathway
piR-bmo-778188	ncbi_413169	Wnt signaling pathway
piR-bmo-778188	ncbi_408976	Wnt signaling pathway
piR-bmo-778188	ncbi_726280	Wnt signaling pathway
piR-bmo-778188	ncbi_552177	Wnt signaling pathway
piR-bmo-778188	ncbi_413501	Wnt signaling pathway
piR-bmo-785504	ncbi_100578506	Wnt signaling pathway
piR-bmo-785504	ncbi_724378	Wnt signaling pathway
piR-bmo-785504	ncbi_408791	Wnt signaling pathway
piR-bmo-785504	ncbi_726289	Wnt signaling pathway
piR-bmo-785504	ncbi_409286	Wnt signaling pathway
piR-bmo-785504	ncbi_551655	Wnt signaling pathway
piR-bmo-785504	ncbi_412108	Wnt signaling pathway
piR-bmo-785504	ncbi_100576247	Wnt signaling pathway
piR-bmo-785504	ncbi_551691	Wnt signaling pathway
piR-bmo-785504	ncbi_409001	Wnt signaling pathway
piR-bmo-785504	ncbi_409050	Wnt signaling pathway
piR-bmo-785504	ncbi_413169	Wnt signaling pathway
piR-bmo-785504	ncbi_408976	Wnt signaling pathway
piR-bmo-785504	ncbi_406106	Wnt signaling pathway
piR-bmo-785504	ncbi_409767	Wnt signaling pathway
piR-bmo-785504	ncbi_724471	Wnt signaling pathway
piR-bmo-785504	ncbi_410956	Wnt signaling pathway
piR-bmo-785504	ncbi_726671	Wnt signaling pathway
piR-bmo-785504	ncbi_409544	Wnt signaling pathway
piR-bmo-785504	ncbi_412708	Wnt signaling pathway
piR-bmo-785504	ncbi_551554	Wnt signaling pathway
piR-bmo-785504	ncbi_552138	Wnt signaling pathway
piR-bmo-79006	ncbi_726113	Wnt signaling pathway
piR-bmo-79006	ncbi_410956	Wnt signaling pathway
piR-bmo-79006	ncbi_411046	Wnt signaling pathway
piR-bmo-79006	ncbi_552177	Wnt signaling pathway
piR-bmo-810601	ncbi_411919	Wnt signaling pathway
piR-bmo-810601	ncbi_551517	Wnt signaling pathway
piR-bmo-810601	ncbi_408976	Wnt signaling pathway
piR-bmo-810601	ncbi_100576156	Wnt signaling pathway
piR-bmo-810601	ncbi_552177	Wnt signaling pathway
piR-bmo-810601	ncbi_413500	Wnt signaling pathway
piR-bmo-810601	ncbi_413502	Wnt signaling pathway
piR-bmo-818704	ncbi_409050	Wnt signaling pathway
piR-bmo-818704	ncbi_724471	Wnt signaling pathway
piR-bmo-854309	ncbi_406106	Wnt signaling pathway
piR-bmo-854309	ncbi_726113	Wnt signaling pathway
piR-bmo-854309	ncbi_100576247	Wnt signaling pathway
piR-bmo-854309	ncbi_409001	Wnt signaling pathway
piR-bmo-854309	ncbi_551517	Wnt signaling pathway
piR-bmo-854309	ncbi_726280	Wnt signaling pathway
piR-bmo-854309	ncbi_724471	Wnt signaling pathway
piR-bmo-854309	ncbi_413502	Wnt signaling pathway
piR-bmo-856695	ncbi_409321	Wnt signaling pathway
piR-bmo-856695	ncbi_726671	Wnt signaling pathway
piR-bmo-856695	ncbi_413169	Wnt signaling pathway
piR-bmo-856695	ncbi_552545	Wnt signaling pathway
piR-bmo-856695	ncbi_408996	Wnt signaling pathway
piR-bmo-856695	ncbi_413502	Wnt signaling pathway
piR-bmo-856695	ncbi_413183	Wnt signaling pathway
piR-bmo-856695	ncbi_552138	Wnt signaling pathway
piR-bmo-903079	ncbi_100578506	Wnt signaling pathway
piR-bmo-903079	ncbi_726113	Wnt signaling pathway
piR-bmo-903079	ncbi_551691	Wnt signaling pathway
piR-bmo-903079	ncbi_414037	Wnt signaling pathway
piR-bmo-903079	ncbi_408894	Wnt signaling pathway
piR-bmo-903079	ncbi_413169	Wnt signaling pathway
piR-bmo-903079	ncbi_409767	Wnt signaling pathway
piR-bmo-904144	ncbi_726671	Wnt signaling pathway
piR-bmo-904144	ncbi_413183	Wnt signaling pathway
piR-bmo-918866	ncbi_724997	Wnt signaling pathway
piR-bmo-918866	ncbi_724501	Wnt signaling pathway
piR-bmo-918866	ncbi_410808	Wnt signaling pathway
piR-bmo-918866	ncbi_410956	Wnt signaling pathway
piR-bmo-918866	ncbi_410184	Wnt signaling pathway
piR-bmo-923081	ncbi_409158	Wnt signaling pathway
piR-bmo-923081	ncbi_724437	Wnt signaling pathway
piR-bmo-923081	ncbi_551508	Wnt signaling pathway
piR-bmo-923081	ncbi_409321	Wnt signaling pathway
piR-bmo-923081	ncbi_552805	Wnt signaling pathway
piR-bmo-923081	ncbi_552177	Wnt signaling pathway
piR-bmo-923081	ncbi_409791	Wnt signaling pathway
piR-bmo-926326	ncbi_726113	Wnt signaling pathway
piR-bmo-926326	ncbi_408791	Wnt signaling pathway
piR-bmo-926326	ncbi_726289	Wnt signaling pathway
piR-bmo-926326	ncbi_102654533	Wnt signaling pathway
piR-bmo-926326	ncbi_409001	Wnt signaling pathway
piR-bmo-926326	ncbi_410724	Wnt signaling pathway
piR-bmo-926326	ncbi_410956	Wnt signaling pathway
piR-bmo-926326	ncbi_411046	Wnt signaling pathway
piR-bmo-928134	ncbi_724378	Wnt signaling pathway
piR-bmo-928134	ncbi_409050	Wnt signaling pathway
piR-bmo-928134	ncbi_406106	Wnt signaling pathway
piR-bmo-928134	ncbi_408996	Wnt signaling pathway
piR-bmo-928134	ncbi_410724	Wnt signaling pathway
piR-bmo-929835	ncbi_409158	Wnt signaling pathway
piR-bmo-929835	ncbi_551508	Wnt signaling pathway
piR-bmo-929835	ncbi_409050	Wnt signaling pathway
piR-bmo-929835	ncbi_413169	Wnt signaling pathway
piR-bmo-929835	ncbi_408976	Wnt signaling pathway
piR-bmo-929835	ncbi_409767	Wnt signaling pathway
piR-bmo-929835	ncbi_410724	Wnt signaling pathway
piR-bmo-934193	ncbi_408399	Wnt signaling pathway
piR-bmo-934193	ncbi_724997	Wnt signaling pathway
piR-bmo-934193	ncbi_412108	Wnt signaling pathway
piR-bmo-934193	ncbi_100576247	Wnt signaling pathway
piR-bmo-934193	ncbi_413169	Wnt signaling pathway
piR-bmo-934193	ncbi_410724	Wnt signaling pathway
piR-bmo-934193	ncbi_550976	Wnt signaling pathway
piR-bmo-941843	ncbi_408399	Wnt signaling pathway
piR-bmo-941843	ncbi_408976	Wnt signaling pathway
piR-bmo-941843	ncbi_550976	Wnt signaling pathway
piR-bmo-941843	ncbi_413500	Wnt signaling pathway
piR-bmo-945760	ncbi_409050	Wnt signaling pathway
piR-bmo-945760	ncbi_413169	Wnt signaling pathway
piR-bmo-945760	ncbi_724501	Wnt signaling pathway
piR-bmo-945760	ncbi_409767	Wnt signaling pathway
piR-bmo-945760	ncbi_410184	Wnt signaling pathway
piR-bmo-962854	ncbi_724437	Wnt signaling pathway
piR-bmo-967173	ncbi_726289	Wnt signaling pathway
piR-bmo-967173	ncbi_551691	Wnt signaling pathway
piR-bmo-967173	ncbi_408894	Wnt signaling pathway
piR-bmo-967173	ncbi_409910	Wnt signaling pathway
piR-bmo-967173	ncbi_552340	Wnt signaling pathway
piR-bmo-967173	ncbi_413502	Wnt signaling pathway
piR-bmo-967173	ncbi_409544	Wnt signaling pathway
piR-bmo-967470	ncbi_409286	Wnt signaling pathway
piR-bmo-967470	ncbi_412108	Wnt signaling pathway
piR-bmo-967470	ncbi_551691	Wnt signaling pathway
piR-bmo-967470	ncbi_409767	Wnt signaling pathway
piR-bmo-967470	ncbi_726671	Wnt signaling pathway
piR-bmo-967470	ncbi_552177	Wnt signaling pathway
piR-bmo-967470	ncbi_551021	Wnt signaling pathway
piR-bmo-967470	ncbi_408996	Wnt signaling pathway
piR-bmo-96968	ncbi_408791	Wnt signaling pathway
piR-bmo-96968	ncbi_409286	Wnt signaling pathway
piR-bmo-96968	ncbi_409158	Wnt signaling pathway
piR-bmo-96968	ncbi_551655	Wnt signaling pathway
piR-bmo-96968	ncbi_551691	Wnt signaling pathway
piR-bmo-96968	ncbi_409050	Wnt signaling pathway
piR-bmo-96968	ncbi_408976	Wnt signaling pathway
piR-bmo-96968	ncbi_724471	Wnt signaling pathway
piR-bmo-96968	ncbi_408996	Wnt signaling pathway
piR-bmo-96968	ncbi_413500	Wnt signaling pathway
piR-bmo-96968	ncbi_410184	Wnt signaling pathway
piR-bmo-978292	ncbi_724997	Wnt signaling pathway
piR-bmo-978292	ncbi_726289	Wnt signaling pathway
piR-bmo-978292	ncbi_100576247	Wnt signaling pathway
piR-bmo-978292	ncbi_409001	Wnt signaling pathway
piR-bmo-978292	ncbi_413169	Wnt signaling pathway
piR-bmo-978292	ncbi_552545	Wnt signaling pathway
piR-bmo-978292	ncbi_408996	Wnt signaling pathway
piR-bmo-978292	ncbi_413502	Wnt signaling pathway
piR-bmo-997962	ncbi_726113	Wnt signaling pathway
piR-bmo-997962	ncbi_408791	Wnt signaling pathway
piR-bmo-997962	ncbi_726289	Wnt signaling pathway
piR-bmo-997962	ncbi_102654533	Wnt signaling pathway
piR-bmo-997962	ncbi_409001	Wnt signaling pathway
piR-bmo-997962	ncbi_410724	Wnt signaling pathway
piR-bmo-997962	ncbi_410956	Wnt signaling pathway
piR-bmo-997962	ncbi_411046	Wnt signaling pathway
piR-bmo-1008436	ncbi_727399	Notch signaling pathway
piR-bmo-1008436	ncbi_409158	Notch signaling pathway
piR-bmo-1008436	ncbi_413169	Notch signaling pathway
piR-bmo-1014473	ncbi_410351	Notch signaling pathway
piR-bmo-1072003	ncbi_410351	Notch signaling pathway
piR-bmo-1079281	ncbi_410351	Notch signaling pathway
piR-bmo-1079281	ncbi_413289	Notch signaling pathway
piR-bmo-1153430	ncbi_551501	Notch signaling pathway
piR-bmo-1175542	ncbi_409158	Notch signaling pathway
piR-bmo-1175542	ncbi_727399	Notch signaling pathway
piR-bmo-1179747	ncbi_727363	Notch signaling pathway
piR-bmo-1179747	ncbi_413870	Notch signaling pathway
piR-bmo-1179747	ncbi_413289	Notch signaling pathway
piR-bmo-1179747	ncbi_410351	Notch signaling pathway
piR-bmo-1183075	ncbi_410351	Notch signaling pathway
piR-bmo-1184482	ncbi_724875	Notch signaling pathway
piR-bmo-1184482	ncbi_411086	Notch signaling pathway
piR-bmo-1186994	ncbi_413289	Notch signaling pathway
piR-bmo-1188062	ncbi_724875	Notch signaling pathway
piR-bmo-1188062	ncbi_411086	Notch signaling pathway
piR-bmo-1188284	ncbi_409050	Notch signaling pathway
piR-bmo-1188284	ncbi_413169	Notch signaling pathway
piR-bmo-1188284	ncbi_726280	Notch signaling pathway
piR-bmo-1202932	ncbi_724875	Notch signaling pathway
piR-bmo-1202932	ncbi_411086	Notch signaling pathway
piR-bmo-1204714	ncbi_410351	Notch signaling pathway
piR-bmo-1223398	ncbi_411086	Notch signaling pathway
piR-bmo-1223398	ncbi_413289	Notch signaling pathway
piR-bmo-1250739	ncbi_727363	Notch signaling pathway
piR-bmo-1250739	ncbi_413870	Notch signaling pathway
piR-bmo-1250739	ncbi_413289	Notch signaling pathway
piR-bmo-149736	ncbi_727363	Notch signaling pathway
piR-bmo-149736	ncbi_727399	Notch signaling pathway
piR-bmo-149736	ncbi_413289	Notch signaling pathway
piR-bmo-149736	ncbi_726280	Notch signaling pathway
piR-bmo-18387	ncbi_411086	Notch signaling pathway
piR-bmo-18387	ncbi_551501	Notch signaling pathway
piR-bmo-208022	ncbi_411086	Notch signaling pathway
piR-bmo-208022	ncbi_551501	Notch signaling pathway
piR-bmo-220719	ncbi_724875	Notch signaling pathway
piR-bmo-220719	ncbi_413169	Notch signaling pathway
piR-bmo-220719	ncbi_552178	Notch signaling pathway
piR-bmo-220719	ncbi_410351	Notch signaling pathway
piR-bmo-220719	ncbi_551599	Notch signaling pathway
piR-bmo-220719	ncbi_551695	Notch signaling pathway
piR-bmo-237658	ncbi_410351	Notch signaling pathway
piR-bmo-241618	ncbi_410351	Notch signaling pathway
piR-bmo-24995	ncbi_409158	Notch signaling pathway
piR-bmo-24995	ncbi_409050	Notch signaling pathway
piR-bmo-24995	ncbi_552178	Notch signaling pathway
piR-bmo-24995	ncbi_551225	Notch signaling pathway
piR-bmo-361753	ncbi_551225	Notch signaling pathway
piR-bmo-361753	ncbi_551599	Notch signaling pathway
piR-bmo-378755	ncbi_413169	Notch signaling pathway
piR-bmo-378755	ncbi_726280	Notch signaling pathway
piR-bmo-378755	ncbi_724935	Notch signaling pathway
piR-bmo-403890	ncbi_552178	Notch signaling pathway
piR-bmo-403890	ncbi_551695	Notch signaling pathway
piR-bmo-47855	ncbi_410351	Notch signaling pathway
piR-bmo-487487	ncbi_409158	Notch signaling pathway
piR-bmo-505290	ncbi_410351	Notch signaling pathway
piR-bmo-510771	ncbi_551225	Notch signaling pathway
piR-bmo-510771	ncbi_551599	Notch signaling pathway
piR-bmo-512574	ncbi_552178	Notch signaling pathway
piR-bmo-512574	ncbi_410351	Notch signaling pathway
piR-bmo-567424	ncbi_413289	Notch signaling pathway
piR-bmo-588947	ncbi_410351	Notch signaling pathway
piR-bmo-588947	ncbi_411503	Notch signaling pathway
piR-bmo-588947	ncbi_551599	Notch signaling pathway
piR-bmo-615000	ncbi_724875	Notch signaling pathway
piR-bmo-615604	ncbi_413169	Notch signaling pathway
piR-bmo-615604	ncbi_726280	Notch signaling pathway
piR-bmo-615604	ncbi_724935	Notch signaling pathway
piR-bmo-633876	ncbi_413289	Notch signaling pathway
piR-bmo-638412	ncbi_413870	Notch signaling pathway
piR-bmo-638412	ncbi_409050	Notch signaling pathway
piR-bmo-638412	ncbi_410351	Notch signaling pathway
piR-bmo-649291	ncbi_551501	Notch signaling pathway
piR-bmo-657844	ncbi_726280	Notch signaling pathway
piR-bmo-657844	ncbi_410351	Notch signaling pathway
piR-bmo-657844	ncbi_411503	Notch signaling pathway
piR-bmo-657844	ncbi_551599	Notch signaling pathway
piR-bmo-70388	ncbi_413289	Notch signaling pathway
piR-bmo-716466	ncbi_409158	Notch signaling pathway
piR-bmo-716466	ncbi_552178	Notch signaling pathway
piR-bmo-716466	ncbi_551225	Notch signaling pathway
piR-bmo-718308	ncbi_727399	Notch signaling pathway
piR-bmo-718308	ncbi_410351	Notch signaling pathway
piR-bmo-748814	ncbi_409050	Notch signaling pathway
piR-bmo-748814	ncbi_727399	Notch signaling pathway
piR-bmo-748814	ncbi_411503	Notch signaling pathway
piR-bmo-748815	ncbi_409050	Notch signaling pathway
piR-bmo-748815	ncbi_727399	Notch signaling pathway
piR-bmo-748815	ncbi_411503	Notch signaling pathway
piR-bmo-748816	ncbi_409050	Notch signaling pathway
piR-bmo-748816	ncbi_727399	Notch signaling pathway
piR-bmo-748816	ncbi_411503	Notch signaling pathway
piR-bmo-755554	ncbi_409158	Notch signaling pathway
piR-bmo-755554	ncbi_409050	Notch signaling pathway
piR-bmo-755554	ncbi_413289	Notch signaling pathway
piR-bmo-771407	ncbi_727399	Notch signaling pathway
piR-bmo-771407	ncbi_409158	Notch signaling pathway
piR-bmo-771407	ncbi_413169	Notch signaling pathway
piR-bmo-771408	ncbi_727399	Notch signaling pathway
piR-bmo-771408	ncbi_409158	Notch signaling pathway
piR-bmo-771408	ncbi_413169	Notch signaling pathway
piR-bmo-772496	ncbi_409050	Notch signaling pathway
piR-bmo-772496	ncbi_552178	Notch signaling pathway
piR-bmo-772496	ncbi_410351	Notch signaling pathway
piR-bmo-772496	ncbi_726332	Notch signaling pathway
piR-bmo-772496	ncbi_551501	Notch signaling pathway
piR-bmo-774986	ncbi_408894	Notch signaling pathway
piR-bmo-774986	ncbi_551501	Notch signaling pathway
piR-bmo-774987	ncbi_408894	Notch signaling pathway
piR-bmo-774987	ncbi_551501	Notch signaling pathway
piR-bmo-778188	ncbi_413870	Notch signaling pathway
piR-bmo-778188	ncbi_413169	Notch signaling pathway
piR-bmo-778188	ncbi_411086	Notch signaling pathway
piR-bmo-778188	ncbi_552178	Notch signaling pathway
piR-bmo-778188	ncbi_726280	Notch signaling pathway
piR-bmo-778188	ncbi_724935	Notch signaling pathway
piR-bmo-778188	ncbi_551501	Notch signaling pathway
piR-bmo-778188	ncbi_551695	Notch signaling pathway
piR-bmo-785504	ncbi_727399	Notch signaling pathway
piR-bmo-785504	ncbi_408814	Notch signaling pathway
piR-bmo-785504	ncbi_409050	Notch signaling pathway
piR-bmo-785504	ncbi_413169	Notch signaling pathway
piR-bmo-785504	ncbi_552178	Notch signaling pathway
piR-bmo-785504	ncbi_410351	Notch signaling pathway
piR-bmo-785504	ncbi_413289	Notch signaling pathway
piR-bmo-785504	ncbi_551695	Notch signaling pathway
piR-bmo-810601	ncbi_413289	Notch signaling pathway
piR-bmo-818704	ncbi_409050	Notch signaling pathway
piR-bmo-818704	ncbi_727399	Notch signaling pathway
piR-bmo-818704	ncbi_411503	Notch signaling pathway
piR-bmo-854309	ncbi_726280	Notch signaling pathway
piR-bmo-854309	ncbi_410351	Notch signaling pathway
piR-bmo-854309	ncbi_411503	Notch signaling pathway
piR-bmo-854309	ncbi_551599	Notch signaling pathway
piR-bmo-856695	ncbi_727399	Notch signaling pathway
piR-bmo-856695	ncbi_410351	Notch signaling pathway
piR-bmo-856695	ncbi_413289	Notch signaling pathway
piR-bmo-856695	ncbi_413169	Notch signaling pathway
piR-bmo-903079	ncbi_408894	Notch signaling pathway
piR-bmo-903079	ncbi_413169	Notch signaling pathway
piR-bmo-903079	ncbi_552178	Notch signaling pathway
piR-bmo-903079	ncbi_410351	Notch signaling pathway
piR-bmo-903079	ncbi_551501	Notch signaling pathway
piR-bmo-904144	ncbi_413870	Notch signaling pathway
piR-bmo-904144	ncbi_410351	Notch signaling pathway
piR-bmo-904144	ncbi_413289	Notch signaling pathway
piR-bmo-923081	ncbi_727399	Notch signaling pathway
piR-bmo-923081	ncbi_409158	Notch signaling pathway
piR-bmo-923081	ncbi_552178	Notch signaling pathway
piR-bmo-926326	ncbi_551225	Notch signaling pathway
piR-bmo-926326	ncbi_551599	Notch signaling pathway
piR-bmo-928134	ncbi_552646	Notch signaling pathway
piR-bmo-928134	ncbi_409050	Notch signaling pathway
piR-bmo-928134	ncbi_411086	Notch signaling pathway
piR-bmo-928134	ncbi_724935	Notch signaling pathway
piR-bmo-929835	ncbi_409158	Notch signaling pathway
piR-bmo-929835	ncbi_409050	Notch signaling pathway
piR-bmo-929835	ncbi_413169	Notch signaling pathway
piR-bmo-929835	ncbi_410351	Notch signaling pathway
piR-bmo-929835	ncbi_411503	Notch signaling pathway
piR-bmo-934193	ncbi_413169	Notch signaling pathway
piR-bmo-934193	ncbi_413870	Notch signaling pathway
piR-bmo-941843	ncbi_410351	Notch signaling pathway
piR-bmo-945760	ncbi_409050	Notch signaling pathway
piR-bmo-945760	ncbi_413169	Notch signaling pathway
piR-bmo-945760	ncbi_552178	Notch signaling pathway
piR-bmo-962854	ncbi_551501	Notch signaling pathway
piR-bmo-967173	ncbi_408894	Notch signaling pathway
piR-bmo-967173	ncbi_411086	Notch signaling pathway
piR-bmo-967470	ncbi_413870	Notch signaling pathway
piR-bmo-967470	ncbi_552178	Notch signaling pathway
piR-bmo-96968	ncbi_409158	Notch signaling pathway
piR-bmo-96968	ncbi_409050	Notch signaling pathway
piR-bmo-96968	ncbi_552178	Notch signaling pathway
piR-bmo-96968	ncbi_551225	Notch signaling pathway
piR-bmo-978292	ncbi_413169	Notch signaling pathway
piR-bmo-978292	ncbi_552178	Notch signaling pathway
piR-bmo-997962	ncbi_551225	Notch signaling pathway
piR-bmo-997962	ncbi_551599	Notch signaling pathway
piR-bmo-1008436	ncbi_408438	mTOR signaling pathway
piR-bmo-1008436	ncbi_410732	mTOR signaling pathway
piR-bmo-1014473	ncbi_408438	mTOR signaling pathway
piR-bmo-1072003	ncbi_408438	mTOR signaling pathway
piR-bmo-1079281	ncbi_411859	mTOR signaling pathway
piR-bmo-1079281	ncbi_408438	mTOR signaling pathway
piR-bmo-1079281	ncbi_409393	mTOR signaling pathway
piR-bmo-1079281	ncbi_551500	mTOR signaling pathway
piR-bmo-1079281	ncbi_408852	mTOR signaling pathway
piR-bmo-1153430	ncbi_408438	mTOR signaling pathway
piR-bmo-1153430	ncbi_410732	mTOR signaling pathway
piR-bmo-1153430	ncbi_406106	mTOR signaling pathway
piR-bmo-1153430	ncbi_408577	mTOR signaling pathway
piR-bmo-1175542	ncbi_410732	mTOR signaling pathway
piR-bmo-1175542	ncbi_552549	mTOR signaling pathway
piR-bmo-1175542	ncbi_552571	mTOR signaling pathway
piR-bmo-1179747	ncbi_406106	mTOR signaling pathway
piR-bmo-1179747	ncbi_107964907	mTOR signaling pathway
piR-bmo-1183075	ncbi_725647	mTOR signaling pathway
piR-bmo-1183075	ncbi_552571	mTOR signaling pathway
piR-bmo-1184482	ncbi_408438	mTOR signaling pathway
piR-bmo-1184482	ncbi_408852	mTOR signaling pathway
piR-bmo-1186994	ncbi_408852	mTOR signaling pathway
piR-bmo-1188062	ncbi_408438	mTOR signaling pathway
piR-bmo-1188062	ncbi_408852	mTOR signaling pathway
piR-bmo-1188284	ncbi_408577	mTOR signaling pathway
piR-bmo-1188284	ncbi_409036	mTOR signaling pathway
piR-bmo-1202932	ncbi_408438	mTOR signaling pathway
piR-bmo-1202932	ncbi_408852	mTOR signaling pathway
piR-bmo-1204714	ncbi_725647	mTOR signaling pathway
piR-bmo-1204714	ncbi_552571	mTOR signaling pathway
piR-bmo-1223398	ncbi_408852	mTOR signaling pathway
piR-bmo-1250739	ncbi_406106	mTOR signaling pathway
piR-bmo-1250739	ncbi_107964907	mTOR signaling pathway
piR-bmo-14476	ncbi_408438	mTOR signaling pathway
piR-bmo-14476	ncbi_412419	mTOR signaling pathway
piR-bmo-149736	ncbi_408577	mTOR signaling pathway
piR-bmo-149736	ncbi_552571	mTOR signaling pathway
piR-bmo-15258	ncbi_408438	mTOR signaling pathway
piR-bmo-15258	ncbi_412419	mTOR signaling pathway
piR-bmo-15258	ncbi_107964907	mTOR signaling pathway
piR-bmo-16164	ncbi_412419	mTOR signaling pathway
piR-bmo-16164	ncbi_107964907	mTOR signaling pathway
piR-bmo-18387	ncbi_408438	mTOR signaling pathway
piR-bmo-18387	ncbi_551500	mTOR signaling pathway
piR-bmo-18387	ncbi_413430	mTOR signaling pathway
piR-bmo-208022	ncbi_408438	mTOR signaling pathway
piR-bmo-208022	ncbi_413430	mTOR signaling pathway
piR-bmo-220719	ncbi_411859	mTOR signaling pathway
piR-bmo-220719	ncbi_724408	mTOR signaling pathway
piR-bmo-220719	ncbi_409577	mTOR signaling pathway
piR-bmo-220719	ncbi_551980	mTOR signaling pathway
piR-bmo-220719	ncbi_408438	mTOR signaling pathway
piR-bmo-220719	ncbi_409393	mTOR signaling pathway
piR-bmo-220719	ncbi_410732	mTOR signaling pathway
piR-bmo-220719	ncbi_412419	mTOR signaling pathway
piR-bmo-220719	ncbi_107964907	mTOR signaling pathway
piR-bmo-220719	ncbi_413223	mTOR signaling pathway
piR-bmo-220719	ncbi_409036	mTOR signaling pathway
piR-bmo-220719	ncbi_726760	mTOR signaling pathway
piR-bmo-220719	ncbi_413430	mTOR signaling pathway
piR-bmo-220719	ncbi_551668	mTOR signaling pathway
piR-bmo-237658	ncbi_551198	mTOR signaling pathway
piR-bmo-237658	ncbi_408438	mTOR signaling pathway
piR-bmo-237658	ncbi_410732	mTOR signaling pathway
piR-bmo-237658	ncbi_552549	mTOR signaling pathway
piR-bmo-241618	ncbi_409560	mTOR signaling pathway
piR-bmo-247619	ncbi_406106	mTOR signaling pathway
piR-bmo-247619	ncbi_551500	mTOR signaling pathway
piR-bmo-247619	ncbi_408577	mTOR signaling pathway
piR-bmo-24995	ncbi_551980	mTOR signaling pathway
piR-bmo-24995	ncbi_408438	mTOR signaling pathway
piR-bmo-24995	ncbi_410732	mTOR signaling pathway
piR-bmo-24995	ncbi_408852	mTOR signaling pathway
piR-bmo-24995	ncbi_409036	mTOR signaling pathway
piR-bmo-24995	ncbi_552549	mTOR signaling pathway
piR-bmo-378755	ncbi_412419	mTOR signaling pathway
piR-bmo-39500	ncbi_408438	mTOR signaling pathway
piR-bmo-39500	ncbi_412419	mTOR signaling pathway
piR-bmo-39500	ncbi_107964907	mTOR signaling pathway
piR-bmo-39501	ncbi_408438	mTOR signaling pathway
piR-bmo-39501	ncbi_412419	mTOR signaling pathway
piR-bmo-39501	ncbi_107964907	mTOR signaling pathway
piR-bmo-403890	ncbi_724223	mTOR signaling pathway
piR-bmo-403890	ncbi_413467	mTOR signaling pathway
piR-bmo-403890	ncbi_551980	mTOR signaling pathway
piR-bmo-403890	ncbi_409393	mTOR signaling pathway
piR-bmo-403890	ncbi_107964907	mTOR signaling pathway
piR-bmo-403890	ncbi_413223	mTOR signaling pathway
piR-bmo-403890	ncbi_413430	mTOR signaling pathway
piR-bmo-403890	ncbi_551668	mTOR signaling pathway
piR-bmo-47855	ncbi_551198	mTOR signaling pathway
piR-bmo-47855	ncbi_408438	mTOR signaling pathway
piR-bmo-47855	ncbi_410732	mTOR signaling pathway
piR-bmo-47855	ncbi_552549	mTOR signaling pathway
piR-bmo-487487	ncbi_551198	mTOR signaling pathway
piR-bmo-487487	ncbi_409393	mTOR signaling pathway
piR-bmo-487487	ncbi_551500	mTOR signaling pathway
piR-bmo-487487	ncbi_412278	mTOR signaling pathway
piR-bmo-487487	ncbi_408577	mTOR signaling pathway
piR-bmo-487487	ncbi_551668	mTOR signaling pathway
piR-bmo-505290	ncbi_408438	mTOR signaling pathway
piR-bmo-512574	ncbi_408438	mTOR signaling pathway
piR-bmo-512574	ncbi_412278	mTOR signaling pathway
piR-bmo-512574	ncbi_412419	mTOR signaling pathway
piR-bmo-512574	ncbi_408577	mTOR signaling pathway
piR-bmo-512574	ncbi_411481	mTOR signaling pathway
piR-bmo-512574	ncbi_551668	mTOR signaling pathway
piR-bmo-567424	ncbi_412419	mTOR signaling pathway
piR-bmo-588947	ncbi_406106	mTOR signaling pathway
piR-bmo-588947	ncbi_411859	mTOR signaling pathway
piR-bmo-588947	ncbi_412278	mTOR signaling pathway
piR-bmo-588947	ncbi_551668	mTOR signaling pathway
piR-bmo-588947	ncbi_552549	mTOR signaling pathway
piR-bmo-613889	ncbi_409560	mTOR signaling pathway
piR-bmo-615000	ncbi_408438	mTOR signaling pathway
piR-bmo-615604	ncbi_412419	mTOR signaling pathway
piR-bmo-633876	ncbi_412419	mTOR signaling pathway
piR-bmo-638412	ncbi_406106	mTOR signaling pathway
piR-bmo-638412	ncbi_726760	mTOR signaling pathway
piR-bmo-649291	ncbi_408438	mTOR signaling pathway
piR-bmo-649291	ncbi_410732	mTOR signaling pathway
piR-bmo-649291	ncbi_406106	mTOR signaling pathway
piR-bmo-657844	ncbi_406106	mTOR signaling pathway
piR-bmo-657844	ncbi_411859	mTOR signaling pathway
piR-bmo-657844	ncbi_412278	mTOR signaling pathway
piR-bmo-657844	ncbi_551668	mTOR signaling pathway
piR-bmo-657844	ncbi_552549	mTOR signaling pathway
piR-bmo-70388	ncbi_412419	mTOR signaling pathway
piR-bmo-716466	ncbi_551980	mTOR signaling pathway
piR-bmo-716466	ncbi_408438	mTOR signaling pathway
piR-bmo-716466	ncbi_410732	mTOR signaling pathway
piR-bmo-716466	ncbi_408852	mTOR signaling pathway
piR-bmo-716466	ncbi_409036	mTOR signaling pathway
piR-bmo-716466	ncbi_552549	mTOR signaling pathway
piR-bmo-718308	ncbi_409393	mTOR signaling pathway
piR-bmo-718308	ncbi_413223	mTOR signaling pathway
piR-bmo-718308	ncbi_408577	mTOR signaling pathway
piR-bmo-748814	ncbi_412278	mTOR signaling pathway
piR-bmo-748814	ncbi_412419	mTOR signaling pathway
piR-bmo-748814	ncbi_409725	mTOR signaling pathway
piR-bmo-748815	ncbi_412278	mTOR signaling pathway
piR-bmo-748815	ncbi_412419	mTOR signaling pathway
piR-bmo-748815	ncbi_409725	mTOR signaling pathway
piR-bmo-748816	ncbi_412278	mTOR signaling pathway
piR-bmo-748816	ncbi_412419	mTOR signaling pathway
piR-bmo-748816	ncbi_409725	mTOR signaling pathway
piR-bmo-771407	ncbi_408438	mTOR signaling pathway
piR-bmo-771407	ncbi_410732	mTOR signaling pathway
piR-bmo-771407	ncbi_411481	mTOR signaling pathway
piR-bmo-771408	ncbi_551500	mTOR signaling pathway
piR-bmo-771408	ncbi_410732	mTOR signaling pathway
piR-bmo-771408	ncbi_552571	mTOR signaling pathway
piR-bmo-772496	ncbi_409577	mTOR signaling pathway
piR-bmo-772496	ncbi_410732	mTOR signaling pathway
piR-bmo-772496	ncbi_413430	mTOR signaling pathway
piR-bmo-774986	ncbi_413467	mTOR signaling pathway
piR-bmo-774986	ncbi_413223	mTOR signaling pathway
piR-bmo-774987	ncbi_413467	mTOR signaling pathway
piR-bmo-774987	ncbi_413223	mTOR signaling pathway
piR-bmo-778188	ncbi_411859	mTOR signaling pathway
piR-bmo-778188	ncbi_409393	mTOR signaling pathway
piR-bmo-778188	ncbi_551500	mTOR signaling pathway
piR-bmo-778188	ncbi_412278	mTOR signaling pathway
piR-bmo-778188	ncbi_409036	mTOR signaling pathway
piR-bmo-778188	ncbi_726760	mTOR signaling pathway
piR-bmo-778188	ncbi_411481	mTOR signaling pathway
piR-bmo-785504	ncbi_724408	mTOR signaling pathway
piR-bmo-785504	ncbi_724223	mTOR signaling pathway
piR-bmo-785504	ncbi_413467	mTOR signaling pathway
piR-bmo-785504	ncbi_411859	mTOR signaling pathway
piR-bmo-785504	ncbi_551980	mTOR signaling pathway
piR-bmo-785504	ncbi_408438	mTOR signaling pathway
piR-bmo-785504	ncbi_406106	mTOR signaling pathway
piR-bmo-785504	ncbi_551500	mTOR signaling pathway
piR-bmo-785504	ncbi_408852	mTOR signaling pathway
piR-bmo-785504	ncbi_107964907	mTOR signaling pathway
piR-bmo-785504	ncbi_413223	mTOR signaling pathway
piR-bmo-785504	ncbi_409725	mTOR signaling pathway
piR-bmo-79006	ncbi_408438	mTOR signaling pathway
piR-bmo-810601	ncbi_409036	mTOR signaling pathway
piR-bmo-818704	ncbi_412278	mTOR signaling pathway
piR-bmo-818704	ncbi_412419	mTOR signaling pathway
piR-bmo-818704	ncbi_409725	mTOR signaling pathway
piR-bmo-854309	ncbi_406106	mTOR signaling pathway
piR-bmo-854309	ncbi_411859	mTOR signaling pathway
piR-bmo-854309	ncbi_412278	mTOR signaling pathway
piR-bmo-854309	ncbi_551668	mTOR signaling pathway
piR-bmo-854309	ncbi_552549	mTOR signaling pathway
piR-bmo-856695	ncbi_724223	mTOR signaling pathway
piR-bmo-856695	ncbi_412419	mTOR signaling pathway
piR-bmo-856695	ncbi_409036	mTOR signaling pathway
piR-bmo-903079	ncbi_411859	mTOR signaling pathway
piR-bmo-903079	ncbi_409393	mTOR signaling pathway
piR-bmo-903079	ncbi_412419	mTOR signaling pathway
piR-bmo-903079	ncbi_413223	mTOR signaling pathway
piR-bmo-903079	ncbi_408577	mTOR signaling pathway
piR-bmo-903079	ncbi_409036	mTOR signaling pathway
piR-bmo-903079	ncbi_726760	mTOR signaling pathway
piR-bmo-903079	ncbi_411481	mTOR signaling pathway
piR-bmo-904144	ncbi_408577	mTOR signaling pathway
piR-bmo-904144	ncbi_409725	mTOR signaling pathway
piR-bmo-923081	ncbi_408438	mTOR signaling pathway
piR-bmo-923081	ncbi_410732	mTOR signaling pathway
piR-bmo-923081	ncbi_411481	mTOR signaling pathway
piR-bmo-923081	ncbi_552571	mTOR signaling pathway
piR-bmo-928134	ncbi_406106	mTOR signaling pathway
piR-bmo-928134	ncbi_408577	mTOR signaling pathway
piR-bmo-929835	ncbi_413467	mTOR signaling pathway
piR-bmo-929835	ncbi_408438	mTOR signaling pathway
piR-bmo-929835	ncbi_409560	mTOR signaling pathway
piR-bmo-929835	ncbi_552549	mTOR signaling pathway
piR-bmo-934193	ncbi_409393	mTOR signaling pathway
piR-bmo-934193	ncbi_412278	mTOR signaling pathway
piR-bmo-934193	ncbi_552571	mTOR signaling pathway
piR-bmo-941843	ncbi_408852	mTOR signaling pathway
piR-bmo-945760	ncbi_408438	mTOR signaling pathway
piR-bmo-945760	ncbi_551500	mTOR signaling pathway
piR-bmo-945760	ncbi_409886	mTOR signaling pathway
piR-bmo-945760	ncbi_413223	mTOR signaling pathway
piR-bmo-945760	ncbi_411481	mTOR signaling pathway
piR-bmo-962854	ncbi_409560	mTOR signaling pathway
piR-bmo-962854	ncbi_411481	mTOR signaling pathway
piR-bmo-967173	ncbi_410732	mTOR signaling pathway
piR-bmo-967470	ncbi_408438	mTOR signaling pathway
piR-bmo-967470	ncbi_412419	mTOR signaling pathway
piR-bmo-967470	ncbi_411481	mTOR signaling pathway
piR-bmo-96968	ncbi_551980	mTOR signaling pathway
piR-bmo-96968	ncbi_408438	mTOR signaling pathway
piR-bmo-96968	ncbi_410732	mTOR signaling pathway
piR-bmo-96968	ncbi_409036	mTOR signaling pathway
piR-bmo-96968	ncbi_552549	mTOR signaling pathway
piR-bmo-978292	ncbi_551500	mTOR signaling pathway
piR-bmo-1008436	ncbi_409321	TGF-beta signaling pathway
piR-bmo-1079281	ncbi_412601	TGF-beta signaling pathway
piR-bmo-1079281	ncbi_550710	TGF-beta signaling pathway
piR-bmo-1153430	ncbi_410035	TGF-beta signaling pathway
piR-bmo-1175542	ncbi_724378	TGF-beta signaling pathway
piR-bmo-1175542	ncbi_552549	TGF-beta signaling pathway
piR-bmo-1179747	ncbi_727363	TGF-beta signaling pathway
piR-bmo-1179747	ncbi_412601	TGF-beta signaling pathway
piR-bmo-1183075	ncbi_100216325	TGF-beta signaling pathway
piR-bmo-1183075	ncbi_409321	TGF-beta signaling pathway
piR-bmo-1183075	ncbi_410565	TGF-beta signaling pathway
piR-bmo-1184482	ncbi_406146	TGF-beta signaling pathway
piR-bmo-1188062	ncbi_406146	TGF-beta signaling pathway
piR-bmo-1188284	ncbi_413457	TGF-beta signaling pathway
piR-bmo-1188284	ncbi_726280	TGF-beta signaling pathway
piR-bmo-1188284	ncbi_550710	TGF-beta signaling pathway
piR-bmo-1202932	ncbi_406146	TGF-beta signaling pathway
piR-bmo-1204714	ncbi_100216325	TGF-beta signaling pathway
piR-bmo-1204714	ncbi_409321	TGF-beta signaling pathway
piR-bmo-1204714	ncbi_410565	TGF-beta signaling pathway
piR-bmo-1223398	ncbi_411058	TGF-beta signaling pathway
piR-bmo-1223398	ncbi_550930	TGF-beta signaling pathway
piR-bmo-1223398	ncbi_410776	TGF-beta signaling pathway
piR-bmo-1250739	ncbi_727363	TGF-beta signaling pathway
piR-bmo-1250739	ncbi_412601	TGF-beta signaling pathway
piR-bmo-14476	ncbi_413457	TGF-beta signaling pathway
piR-bmo-14476	ncbi_412419	TGF-beta signaling pathway
piR-bmo-14476	ncbi_411058	TGF-beta signaling pathway
piR-bmo-149736	ncbi_727363	TGF-beta signaling pathway
piR-bmo-149736	ncbi_409321	TGF-beta signaling pathway
piR-bmo-149736	ncbi_726280	TGF-beta signaling pathway
piR-bmo-15258	ncbi_413457	TGF-beta signaling pathway
piR-bmo-15258	ncbi_412419	TGF-beta signaling pathway
piR-bmo-15258	ncbi_411058	TGF-beta signaling pathway
piR-bmo-16164	ncbi_412419	TGF-beta signaling pathway
piR-bmo-16164	ncbi_411058	TGF-beta signaling pathway
piR-bmo-220719	ncbi_726088	TGF-beta signaling pathway
piR-bmo-220719	ncbi_724378	TGF-beta signaling pathway
piR-bmo-220719	ncbi_726999	TGF-beta signaling pathway
piR-bmo-220719	ncbi_410035	TGF-beta signaling pathway
piR-bmo-220719	ncbi_411627	TGF-beta signaling pathway
piR-bmo-220719	ncbi_412419	TGF-beta signaling pathway
piR-bmo-220719	ncbi_411058	TGF-beta signaling pathway
piR-bmo-220719	ncbi_725711	TGF-beta signaling pathway
piR-bmo-237658	ncbi_550930	TGF-beta signaling pathway
piR-bmo-237658	ncbi_552549	TGF-beta signaling pathway
piR-bmo-241618	ncbi_411627	TGF-beta signaling pathway
piR-bmo-247619	ncbi_550930	TGF-beta signaling pathway
piR-bmo-24995	ncbi_412601	TGF-beta signaling pathway
piR-bmo-24995	ncbi_406146	TGF-beta signaling pathway
piR-bmo-24995	ncbi_552549	TGF-beta signaling pathway
piR-bmo-378755	ncbi_409321	TGF-beta signaling pathway
piR-bmo-378755	ncbi_726280	TGF-beta signaling pathway
piR-bmo-378755	ncbi_412419	TGF-beta signaling pathway
piR-bmo-39500	ncbi_413457	TGF-beta signaling pathway
piR-bmo-39500	ncbi_412419	TGF-beta signaling pathway
piR-bmo-39500	ncbi_411058	TGF-beta signaling pathway
piR-bmo-39501	ncbi_413457	TGF-beta signaling pathway
piR-bmo-39501	ncbi_412419	TGF-beta signaling pathway
piR-bmo-39501	ncbi_411058	TGF-beta signaling pathway
piR-bmo-403890	ncbi_724378	TGF-beta signaling pathway
piR-bmo-403890	ncbi_726999	TGF-beta signaling pathway
piR-bmo-403890	ncbi_410035	TGF-beta signaling pathway
piR-bmo-403890	ncbi_413895	TGF-beta signaling pathway
piR-bmo-403890	ncbi_411058	TGF-beta signaling pathway
piR-bmo-403890	ncbi_409234	TGF-beta signaling pathway
piR-bmo-403890	ncbi_550710	TGF-beta signaling pathway
piR-bmo-458012	ncbi_412866	TGF-beta signaling pathway
piR-bmo-458012	ncbi_412601	TGF-beta signaling pathway
piR-bmo-47855	ncbi_550930	TGF-beta signaling pathway
piR-bmo-47855	ncbi_552549	TGF-beta signaling pathway
piR-bmo-487487	ncbi_410035	TGF-beta signaling pathway
piR-bmo-487487	ncbi_413895	TGF-beta signaling pathway
piR-bmo-487487	ncbi_406146	TGF-beta signaling pathway
piR-bmo-512574	ncbi_409321	TGF-beta signaling pathway
piR-bmo-512574	ncbi_727335	TGF-beta signaling pathway
piR-bmo-512574	ncbi_410565	TGF-beta signaling pathway
piR-bmo-512574	ncbi_412419	TGF-beta signaling pathway
piR-bmo-512574	ncbi_411058	TGF-beta signaling pathway
piR-bmo-567424	ncbi_412419	TGF-beta signaling pathway
piR-bmo-588947	ncbi_411627	TGF-beta signaling pathway
piR-bmo-588947	ncbi_725711	TGF-beta signaling pathway
piR-bmo-588947	ncbi_410035	TGF-beta signaling pathway
piR-bmo-588947	ncbi_410776	TGF-beta signaling pathway
piR-bmo-588947	ncbi_552549	TGF-beta signaling pathway
piR-bmo-613889	ncbi_410035	TGF-beta signaling pathway
piR-bmo-613889	ncbi_550930	TGF-beta signaling pathway
piR-bmo-615000	ncbi_409321	TGF-beta signaling pathway
piR-bmo-615000	ncbi_410035	TGF-beta signaling pathway
piR-bmo-615604	ncbi_409321	TGF-beta signaling pathway
piR-bmo-615604	ncbi_726280	TGF-beta signaling pathway
piR-bmo-615604	ncbi_412419	TGF-beta signaling pathway
piR-bmo-633876	ncbi_412866	TGF-beta signaling pathway
piR-bmo-633876	ncbi_412419	TGF-beta signaling pathway
piR-bmo-638412	ncbi_408442	TGF-beta signaling pathway
piR-bmo-638412	ncbi_409301	TGF-beta signaling pathway
piR-bmo-638412	ncbi_411627	TGF-beta signaling pathway
piR-bmo-649291	ncbi_410035	TGF-beta signaling pathway
piR-bmo-657844	ncbi_726280	TGF-beta signaling pathway
piR-bmo-657844	ncbi_411627	TGF-beta signaling pathway
piR-bmo-657844	ncbi_725711	TGF-beta signaling pathway
piR-bmo-657844	ncbi_410035	TGF-beta signaling pathway
piR-bmo-657844	ncbi_410776	TGF-beta signaling pathway
piR-bmo-657844	ncbi_552549	TGF-beta signaling pathway
piR-bmo-70388	ncbi_412866	TGF-beta signaling pathway
piR-bmo-70388	ncbi_412419	TGF-beta signaling pathway
piR-bmo-716466	ncbi_412601	TGF-beta signaling pathway
piR-bmo-716466	ncbi_406146	TGF-beta signaling pathway
piR-bmo-716466	ncbi_552549	TGF-beta signaling pathway
piR-bmo-718308	ncbi_727101	TGF-beta signaling pathway
piR-bmo-748814	ncbi_413457	TGF-beta signaling pathway
piR-bmo-748814	ncbi_409301	TGF-beta signaling pathway
piR-bmo-748814	ncbi_412419	TGF-beta signaling pathway
piR-bmo-748814	ncbi_410776	TGF-beta signaling pathway
piR-bmo-748815	ncbi_413457	TGF-beta signaling pathway
piR-bmo-748815	ncbi_409301	TGF-beta signaling pathway
piR-bmo-748815	ncbi_412419	TGF-beta signaling pathway
piR-bmo-748815	ncbi_410776	TGF-beta signaling pathway
piR-bmo-748816	ncbi_413457	TGF-beta signaling pathway
piR-bmo-748816	ncbi_409301	TGF-beta signaling pathway
piR-bmo-748816	ncbi_408691	TGF-beta signaling pathway
piR-bmo-748816	ncbi_412419	TGF-beta signaling pathway
piR-bmo-748816	ncbi_410776	TGF-beta signaling pathway
piR-bmo-771407	ncbi_409321	TGF-beta signaling pathway
piR-bmo-771408	ncbi_409321	TGF-beta signaling pathway
piR-bmo-771408	ncbi_550710	TGF-beta signaling pathway
piR-bmo-772496	ncbi_413457	TGF-beta signaling pathway
piR-bmo-772496	ncbi_726332	TGF-beta signaling pathway
piR-bmo-772496	ncbi_410035	TGF-beta signaling pathway
piR-bmo-774986	ncbi_550930	TGF-beta signaling pathway
piR-bmo-774986	ncbi_410776	TGF-beta signaling pathway
piR-bmo-774987	ncbi_550930	TGF-beta signaling pathway
piR-bmo-774987	ncbi_410776	TGF-beta signaling pathway
piR-bmo-778188	ncbi_408442	TGF-beta signaling pathway
piR-bmo-778188	ncbi_726280	TGF-beta signaling pathway
piR-bmo-778188	ncbi_410035	TGF-beta signaling pathway
piR-bmo-778188	ncbi_411058	TGF-beta signaling pathway
piR-bmo-778188	ncbi_413371	TGF-beta signaling pathway
piR-bmo-785504	ncbi_724378	TGF-beta signaling pathway
piR-bmo-785504	ncbi_413457	TGF-beta signaling pathway
piR-bmo-785504	ncbi_727101	TGF-beta signaling pathway
piR-bmo-785504	ncbi_410035	TGF-beta signaling pathway
piR-bmo-785504	ncbi_411627	TGF-beta signaling pathway
piR-bmo-785504	ncbi_411058	TGF-beta signaling pathway
piR-bmo-785504	ncbi_406146	TGF-beta signaling pathway
piR-bmo-785504	ncbi_725711	TGF-beta signaling pathway
piR-bmo-785504	ncbi_550710	TGF-beta signaling pathway
piR-bmo-810601	ncbi_410035	TGF-beta signaling pathway
piR-bmo-810601	ncbi_411627	TGF-beta signaling pathway
piR-bmo-818704	ncbi_413457	TGF-beta signaling pathway
piR-bmo-818704	ncbi_409301	TGF-beta signaling pathway
piR-bmo-818704	ncbi_412419	TGF-beta signaling pathway
piR-bmo-818704	ncbi_410776	TGF-beta signaling pathway
piR-bmo-854309	ncbi_726280	TGF-beta signaling pathway
piR-bmo-854309	ncbi_411627	TGF-beta signaling pathway
[truncated: 2,782 more rows]

## Sheet: Am5CK vs. Am5T
Table S4. Detailed information about the targeting relationship between DEpiRNAs and target mRNAs in three comparison groups
piRNA ID	Target genes	Pathway
piR-bmo-1008436	ncbi_100577393	FoxO signaling pathway
piR-bmo-1008436	ncbi_409321	FoxO signaling pathway
piR-bmo-1008436	ncbi_408438	FoxO signaling pathway
piR-bmo-1008436	ncbi_410732	FoxO signaling pathway
piR-bmo-1008436	ncbi_413261	FoxO signaling pathway
piR-bmo-1008436	ncbi_552718	FoxO signaling pathway
piR-bmo-1008436	ncbi_409667	FoxO signaling pathway
piR-bmo-1049171	ncbi_727363	FoxO signaling pathway
piR-bmo-1049171	ncbi_409286	FoxO signaling pathway
piR-bmo-1049171	ncbi_408438	FoxO signaling pathway
piR-bmo-1049171	ncbi_413667	FoxO signaling pathway
piR-bmo-1049171	ncbi_726280	FoxO signaling pathway
piR-bmo-1064558	ncbi_411915	FoxO signaling pathway
piR-bmo-1064558	ncbi_412108	FoxO signaling pathway
piR-bmo-1064558	ncbi_550857	FoxO signaling pathway
piR-bmo-1064558	ncbi_725613	FoxO signaling pathway
piR-bmo-1064558	ncbi_409662	FoxO signaling pathway
piR-bmo-1064558	ncbi_412601	FoxO signaling pathway
piR-bmo-1064558	ncbi_408577	FoxO signaling pathway
piR-bmo-1064558	ncbi_551860	FoxO signaling pathway
piR-bmo-1103192	ncbi_550930	FoxO signaling pathway
piR-bmo-11093	ncbi_409222	FoxO signaling pathway
piR-bmo-11093	ncbi_725827	FoxO signaling pathway
piR-bmo-11093	ncbi_411917	FoxO signaling pathway
piR-bmo-11093	ncbi_107964907	FoxO signaling pathway
piR-bmo-11093	ncbi_409667	FoxO signaling pathway
piR-bmo-1153430	ncbi_409286	FoxO signaling pathway
piR-bmo-1153430	ncbi_408438	FoxO signaling pathway
piR-bmo-1153430	ncbi_410732	FoxO signaling pathway
piR-bmo-1153430	ncbi_725827	FoxO signaling pathway
piR-bmo-1153430	ncbi_413261	FoxO signaling pathway
piR-bmo-1153430	ncbi_408577	FoxO signaling pathway
piR-bmo-1153430	ncbi_411297	FoxO signaling pathway
piR-bmo-1153430	ncbi_412843	FoxO signaling pathway
piR-bmo-1153430	ncbi_413278	FoxO signaling pathway
piR-bmo-1175542	ncbi_410732	FoxO signaling pathway
piR-bmo-1179747	ncbi_727363	FoxO signaling pathway
piR-bmo-1179747	ncbi_412601	FoxO signaling pathway
piR-bmo-1179747	ncbi_107964907	FoxO signaling pathway
piR-bmo-1183075	ncbi_409222	FoxO signaling pathway
piR-bmo-1183075	ncbi_409321	FoxO signaling pathway
piR-bmo-1183075	ncbi_552718	FoxO signaling pathway
piR-bmo-1184482	ncbi_409222	FoxO signaling pathway
piR-bmo-1184482	ncbi_412108	FoxO signaling pathway
piR-bmo-1184482	ncbi_408438	FoxO signaling pathway
piR-bmo-1186994	ncbi_725827	FoxO signaling pathway
piR-bmo-1188062	ncbi_409222	FoxO signaling pathway
piR-bmo-1188062	ncbi_412108	FoxO signaling pathway
piR-bmo-1188062	ncbi_408438	FoxO signaling pathway
piR-bmo-1188284	ncbi_726051	FoxO signaling pathway
piR-bmo-1188284	ncbi_410812	FoxO signaling pathway
piR-bmo-1188284	ncbi_726280	FoxO signaling pathway
piR-bmo-1188284	ncbi_410956	FoxO signaling pathway
piR-bmo-1188284	ncbi_408577	FoxO signaling pathway
piR-bmo-1188284	ncbi_411297	FoxO signaling pathway
piR-bmo-1202932	ncbi_409222	FoxO signaling pathway
piR-bmo-1202932	ncbi_412108	FoxO signaling pathway
piR-bmo-1202932	ncbi_408438	FoxO signaling pathway
piR-bmo-1204714	ncbi_409222	FoxO signaling pathway
piR-bmo-1204714	ncbi_409321	FoxO signaling pathway
piR-bmo-1204714	ncbi_552718	FoxO signaling pathway
piR-bmo-1220544	ncbi_725184	FoxO signaling pathway
piR-bmo-1220544	ncbi_551500	FoxO signaling pathway
piR-bmo-1220544	ncbi_726760	FoxO signaling pathway
piR-bmo-1250739	ncbi_727363	FoxO signaling pathway
piR-bmo-1250739	ncbi_412601	FoxO signaling pathway
piR-bmo-1250739	ncbi_107964907	FoxO signaling pathway
piR-bmo-14476	ncbi_409222	FoxO signaling pathway
piR-bmo-14476	ncbi_408438	FoxO signaling pathway
piR-bmo-14476	ncbi_725827	FoxO signaling pathway
piR-bmo-14476	ncbi_411917	FoxO signaling pathway
piR-bmo-14476	ncbi_409667	FoxO signaling pathway
piR-bmo-15258	ncbi_409222	FoxO signaling pathway
piR-bmo-15258	ncbi_408438	FoxO signaling pathway
piR-bmo-15258	ncbi_725827	FoxO signaling pathway
piR-bmo-15258	ncbi_411917	FoxO signaling pathway
piR-bmo-15258	ncbi_107964907	FoxO signaling pathway
piR-bmo-16164	ncbi_409222	FoxO signaling pathway
piR-bmo-16164	ncbi_725827	FoxO signaling pathway
piR-bmo-16164	ncbi_411917	FoxO signaling pathway
piR-bmo-16164	ncbi_107964907	FoxO signaling pathway
piR-bmo-16164	ncbi_409667	FoxO signaling pathway
piR-bmo-225379	ncbi_100577393	FoxO signaling pathway
piR-bmo-225379	ncbi_409321	FoxO signaling pathway
piR-bmo-225379	ncbi_725613	FoxO signaling pathway
piR-bmo-225379	ncbi_411917	FoxO signaling pathway
piR-bmo-225379	ncbi_409925	FoxO signaling pathway
piR-bmo-225379	ncbi_411297	FoxO signaling pathway
piR-bmo-225380	ncbi_409286	FoxO signaling pathway
piR-bmo-225380	ncbi_100577393	FoxO signaling pathway
piR-bmo-225380	ncbi_409321	FoxO signaling pathway
piR-bmo-225380	ncbi_725613	FoxO signaling pathway
piR-bmo-225380	ncbi_411917	FoxO signaling pathway
piR-bmo-225380	ncbi_408577	FoxO signaling pathway
piR-bmo-225380	ncbi_409925	FoxO signaling pathway
piR-bmo-225380	ncbi_411297	FoxO signaling pathway
piR-bmo-241618	ncbi_411297	FoxO signaling pathway
piR-bmo-247619	ncbi_724740	FoxO signaling pathway
piR-bmo-247619	ncbi_412108	FoxO signaling pathway
piR-bmo-247619	ncbi_551500	FoxO signaling pathway
piR-bmo-247619	ncbi_410956	FoxO signaling pathway
piR-bmo-247619	ncbi_550930	FoxO signaling pathway
piR-bmo-247619	ncbi_408577	FoxO signaling pathway
piR-bmo-24995	ncbi_409286	FoxO signaling pathway
piR-bmo-24995	ncbi_100577393	FoxO signaling pathway
piR-bmo-24995	ncbi_550857	FoxO signaling pathway
piR-bmo-24995	ncbi_409332	FoxO signaling pathway
piR-bmo-24995	ncbi_408438	FoxO signaling pathway
piR-bmo-24995	ncbi_410732	FoxO signaling pathway
piR-bmo-24995	ncbi_411917	FoxO signaling pathway
piR-bmo-24995	ncbi_412601	FoxO signaling pathway
piR-bmo-24995	ncbi_409667	FoxO signaling pathway
piR-bmo-24995	ncbi_551860	FoxO signaling pathway
piR-bmo-317993	ncbi_408438	FoxO signaling pathway
piR-bmo-317993	ncbi_725827	FoxO signaling pathway
piR-bmo-317993	ncbi_411917	FoxO signaling pathway
piR-bmo-317993	ncbi_107964907	FoxO signaling pathway
piR-bmo-320357	ncbi_443552	FoxO signaling pathway
piR-bmo-320357	ncbi_725827	FoxO signaling pathway
piR-bmo-320357	ncbi_726051	FoxO signaling pathway
piR-bmo-320357	ncbi_727526	FoxO signaling pathway
piR-bmo-320357	ncbi_409286	FoxO signaling pathway
piR-bmo-320357	ncbi_412601	FoxO signaling pathway
piR-bmo-320357	ncbi_107964907	FoxO signaling pathway
piR-bmo-320357	ncbi_409667	FoxO signaling pathway
piR-bmo-320357	ncbi_408577	FoxO signaling pathway
piR-bmo-320357	ncbi_413183	FoxO signaling pathway
piR-bmo-378755	ncbi_409286	FoxO signaling pathway
piR-bmo-378755	ncbi_412108	FoxO signaling pathway
piR-bmo-378755	ncbi_409321	FoxO signaling pathway
piR-bmo-378755	ncbi_726280	FoxO signaling pathway
piR-bmo-378755	ncbi_552718	FoxO signaling pathway
piR-bmo-39500	ncbi_409222	FoxO signaling pathway
piR-bmo-39500	ncbi_408438	FoxO signaling pathway
piR-bmo-39500	ncbi_725827	FoxO signaling pathway
piR-bmo-39500	ncbi_411917	FoxO signaling pathway
piR-bmo-39500	ncbi_107964907	FoxO signaling pathway
piR-bmo-39500	ncbi_409667	FoxO signaling pathway
piR-bmo-39501	ncbi_409222	FoxO signaling pathway
piR-bmo-39501	ncbi_408438	FoxO signaling pathway
piR-bmo-39501	ncbi_725827	FoxO signaling pathway
piR-bmo-39501	ncbi_411917	FoxO signaling pathway
piR-bmo-39501	ncbi_107964907	FoxO signaling pathway
piR-bmo-41098	ncbi_411915	FoxO signaling pathway
piR-bmo-41098	ncbi_412843	FoxO signaling pathway
piR-bmo-41098	ncbi_408438	FoxO signaling pathway
piR-bmo-41098	ncbi_726280	FoxO signaling pathway
piR-bmo-41098	ncbi_550739	FoxO signaling pathway
piR-bmo-41098	ncbi_551500	FoxO signaling pathway
piR-bmo-41098	ncbi_410956	FoxO signaling pathway
piR-bmo-44002	ncbi_408438	FoxO signaling pathway
piR-bmo-44002	ncbi_725827	FoxO signaling pathway
piR-bmo-44002	ncbi_411917	FoxO signaling pathway
piR-bmo-44002	ncbi_107964907	FoxO signaling pathway
piR-bmo-44002	ncbi_411297	FoxO signaling pathway
piR-bmo-458012	ncbi_724740	FoxO signaling pathway
piR-bmo-458012	ncbi_100577393	FoxO signaling pathway
piR-bmo-458012	ncbi_410812	FoxO signaling pathway
piR-bmo-458012	ncbi_412601	FoxO signaling pathway
piR-bmo-466225	ncbi_411859	FoxO signaling pathway
piR-bmo-466225	ncbi_409222	FoxO signaling pathway
piR-bmo-466225	ncbi_408438	FoxO signaling pathway
piR-bmo-466225	ncbi_725613	FoxO signaling pathway
piR-bmo-466225	ncbi_410732	FoxO signaling pathway
piR-bmo-466225	ncbi_726332	FoxO signaling pathway
piR-bmo-466225	ncbi_107964907	FoxO signaling pathway
piR-bmo-466225	ncbi_552718	FoxO signaling pathway
piR-bmo-466225	ncbi_408577	FoxO signaling pathway
piR-bmo-471566	ncbi_443552	FoxO signaling pathway
piR-bmo-471566	ncbi_725827	FoxO signaling pathway
piR-bmo-471566	ncbi_726051	FoxO signaling pathway
piR-bmo-471566	ncbi_727526	FoxO signaling pathway
piR-bmo-471566	ncbi_409286	FoxO signaling pathway
piR-bmo-471566	ncbi_412601	FoxO signaling pathway
piR-bmo-471566	ncbi_409667	FoxO signaling pathway
piR-bmo-471566	ncbi_408577	FoxO signaling pathway
piR-bmo-471566	ncbi_413183	FoxO signaling pathway
piR-bmo-505480	ncbi_409286	FoxO signaling pathway
piR-bmo-505480	ncbi_100577393	FoxO signaling pathway
piR-bmo-505480	ncbi_409321	FoxO signaling pathway
piR-bmo-505480	ncbi_725613	FoxO signaling pathway
piR-bmo-505480	ncbi_411917	FoxO signaling pathway
piR-bmo-505480	ncbi_409925	FoxO signaling pathway
piR-bmo-505480	ncbi_411297	FoxO signaling pathway
piR-bmo-506267	ncbi_726280	FoxO signaling pathway
piR-bmo-506267	ncbi_107964907	FoxO signaling pathway
piR-bmo-512574	ncbi_409286	FoxO signaling pathway
piR-bmo-512574	ncbi_412108	FoxO signaling pathway
piR-bmo-512574	ncbi_412843	FoxO signaling pathway
piR-bmo-512574	ncbi_409321	FoxO signaling pathway
piR-bmo-512574	ncbi_408438	FoxO signaling pathway
piR-bmo-512574	ncbi_410956	FoxO signaling pathway
piR-bmo-512574	ncbi_408577	FoxO signaling pathway
piR-bmo-512574	ncbi_551860	FoxO signaling pathway
piR-bmo-518588	ncbi_411915	FoxO signaling pathway
piR-bmo-518588	ncbi_409321	FoxO signaling pathway
piR-bmo-518588	ncbi_408438	FoxO signaling pathway
piR-bmo-518588	ncbi_725827	FoxO signaling pathway
piR-bmo-518588	ncbi_726280	FoxO signaling pathway
piR-bmo-518588	ncbi_550739	FoxO signaling pathway
piR-bmo-518588	ncbi_551500	FoxO signaling pathway
piR-bmo-518588	ncbi_410956	FoxO signaling pathway
piR-bmo-518588	ncbi_409959	FoxO signaling pathway
piR-bmo-518588	ncbi_413183	FoxO signaling pathway
piR-bmo-567424	ncbi_724740	FoxO signaling pathway
piR-bmo-567424	ncbi_412108	FoxO signaling pathway
piR-bmo-567424	ncbi_410956	FoxO signaling pathway
piR-bmo-567424	ncbi_552718	FoxO signaling pathway
piR-bmo-588947	ncbi_411859	FoxO signaling pathway
piR-bmo-588947	ncbi_550857	FoxO signaling pathway
piR-bmo-588947	ncbi_409332	FoxO signaling pathway
piR-bmo-588947	ncbi_725362	FoxO signaling pathway
piR-bmo-588947	ncbi_550739	FoxO signaling pathway
piR-bmo-588947	ncbi_551860	FoxO signaling pathway
piR-bmo-608008	ncbi_443552	FoxO signaling pathway
piR-bmo-608008	ncbi_727526	FoxO signaling pathway
piR-bmo-608008	ncbi_724740	FoxO signaling pathway
piR-bmo-608008	ncbi_412108	FoxO signaling pathway
piR-bmo-608008	ncbi_410732	FoxO signaling pathway
piR-bmo-608008	ncbi_410956	FoxO signaling pathway
piR-bmo-608008	ncbi_107964907	FoxO signaling pathway
piR-bmo-608008	ncbi_409667	FoxO signaling pathway
piR-bmo-608008	ncbi_408577	FoxO signaling pathway
piR-bmo-608008	ncbi_411297	FoxO signaling pathway
piR-bmo-608008	ncbi_413183	FoxO signaling pathway
piR-bmo-613889	ncbi_410082	FoxO signaling pathway
piR-bmo-613889	ncbi_443552	FoxO signaling pathway
piR-bmo-613889	ncbi_100577393	FoxO signaling pathway
piR-bmo-613889	ncbi_550930	FoxO signaling pathway
piR-bmo-613889	ncbi_413261	FoxO signaling pathway
piR-bmo-613889	ncbi_411297	FoxO signaling pathway
piR-bmo-613889	ncbi_412843	FoxO signaling pathway
piR-bmo-613889	ncbi_413278	FoxO signaling pathway
piR-bmo-615604	ncbi_409286	FoxO signaling pathway
piR-bmo-615604	ncbi_412108	FoxO signaling pathway
piR-bmo-615604	ncbi_409321	FoxO signaling pathway
piR-bmo-615604	ncbi_726280	FoxO signaling pathway
piR-bmo-615604	ncbi_552718	FoxO signaling pathway
piR-bmo-633876	ncbi_725184	FoxO signaling pathway
piR-bmo-633876	ncbi_724740	FoxO signaling pathway
piR-bmo-633876	ncbi_409286	FoxO signaling pathway
piR-bmo-633876	ncbi_410956	FoxO signaling pathway
piR-bmo-633876	ncbi_412108	FoxO signaling pathway
piR-bmo-633876	ncbi_552718	FoxO signaling pathway
piR-bmo-638412	ncbi_410082	FoxO signaling pathway
piR-bmo-638412	ncbi_726051	FoxO signaling pathway
piR-bmo-638412	ncbi_100577393	FoxO signaling pathway
piR-bmo-638412	ncbi_409667	FoxO signaling pathway
piR-bmo-638412	ncbi_726760	FoxO signaling pathway
piR-bmo-638412	ncbi_411297	FoxO signaling pathway
piR-bmo-649291	ncbi_443552	FoxO signaling pathway
piR-bmo-649291	ncbi_409286	FoxO signaling pathway
piR-bmo-649291	ncbi_408438	FoxO signaling pathway
piR-bmo-649291	ncbi_410732	FoxO signaling pathway
piR-bmo-649291	ncbi_725827	FoxO signaling pathway
piR-bmo-649291	ncbi_413261	FoxO signaling pathway
piR-bmo-649291	ncbi_411297	FoxO signaling pathway
piR-bmo-649291	ncbi_412843	FoxO signaling pathway
piR-bmo-649291	ncbi_413278	FoxO signaling pathway
piR-bmo-657844	ncbi_411859	FoxO signaling pathway
piR-bmo-657844	ncbi_550857	FoxO signaling pathway
piR-bmo-657844	ncbi_409332	FoxO signaling pathway
piR-bmo-657844	ncbi_725362	FoxO signaling pathway
piR-bmo-657844	ncbi_726280	FoxO signaling pathway
piR-bmo-657844	ncbi_550739	FoxO signaling pathway
piR-bmo-657844	ncbi_551860	FoxO signaling pathway
piR-bmo-671250	ncbi_408438	FoxO signaling pathway
piR-bmo-671250	ncbi_410732	FoxO signaling pathway
piR-bmo-671250	ncbi_725827	FoxO signaling pathway
piR-bmo-671250	ncbi_726332	FoxO signaling pathway
piR-bmo-671250	ncbi_409925	FoxO signaling pathway
piR-bmo-671250	ncbi_413430	FoxO signaling pathway
piR-bmo-671250	ncbi_551198	FoxO signaling pathway
piR-bmo-70388	ncbi_725184	FoxO signaling pathway
piR-bmo-70388	ncbi_724740	FoxO signaling pathway
piR-bmo-70388	ncbi_409286	FoxO signaling pathway
piR-bmo-70388	ncbi_410956	FoxO signaling pathway
piR-bmo-70388	ncbi_412108	FoxO signaling pathway
piR-bmo-70388	ncbi_552718	FoxO signaling pathway
piR-bmo-716466	ncbi_409286	FoxO signaling pathway
piR-bmo-716466	ncbi_100577393	FoxO signaling pathway
piR-bmo-716466	ncbi_550857	FoxO signaling pathway
piR-bmo-716466	ncbi_409332	FoxO signaling pathway
piR-bmo-716466	ncbi_408438	FoxO signaling pathway
piR-bmo-716466	ncbi_410732	FoxO signaling pathway
piR-bmo-716466	ncbi_411917	FoxO signaling pathway
piR-bmo-716466	ncbi_412601	FoxO signaling pathway
piR-bmo-716466	ncbi_409667	FoxO signaling pathway
piR-bmo-716466	ncbi_551860	FoxO signaling pathway
piR-bmo-718308	ncbi_725362	FoxO signaling pathway
piR-bmo-718308	ncbi_409662	FoxO signaling pathway
piR-bmo-718308	ncbi_410956	FoxO signaling pathway
piR-bmo-718308	ncbi_409667	FoxO signaling pathway
piR-bmo-718308	ncbi_408577	FoxO signaling pathway
piR-bmo-742536	ncbi_411915	FoxO signaling pathway
piR-bmo-742536	ncbi_412108	FoxO signaling pathway
piR-bmo-742536	ncbi_550857	FoxO signaling pathway
piR-bmo-742536	ncbi_725613	FoxO signaling pathway
piR-bmo-742536	ncbi_409662	FoxO signaling pathway
piR-bmo-742536	ncbi_411917	FoxO signaling pathway
piR-bmo-742536	ncbi_412601	FoxO signaling pathway
piR-bmo-742536	ncbi_408577	FoxO signaling pathway
piR-bmo-742536	ncbi_551860	FoxO signaling pathway
piR-bmo-748814	ncbi_550857	FoxO signaling pathway
piR-bmo-748814	ncbi_409332	FoxO signaling pathway
piR-bmo-748815	ncbi_550857	FoxO signaling pathway
piR-bmo-748815	ncbi_409332	FoxO signaling pathway
piR-bmo-748816	ncbi_550857	FoxO signaling pathway
piR-bmo-748816	ncbi_409332	FoxO signaling pathway
piR-bmo-755554	ncbi_725362	FoxO signaling pathway
piR-bmo-755554	ncbi_410956	FoxO signaling pathway
piR-bmo-755554	ncbi_411297	FoxO signaling pathway
piR-bmo-771407	ncbi_100577393	FoxO signaling pathway
piR-bmo-771407	ncbi_409321	FoxO signaling pathway
piR-bmo-771407	ncbi_408438	FoxO signaling pathway
piR-bmo-771407	ncbi_410732	FoxO signaling pathway
piR-bmo-771407	ncbi_413261	FoxO signaling pathway
piR-bmo-771407	ncbi_552718	FoxO signaling pathway
piR-bmo-771407	ncbi_409667	FoxO signaling pathway
piR-bmo-771408	ncbi_100577393	FoxO signaling pathway
piR-bmo-771408	ncbi_409321	FoxO signaling pathway
piR-bmo-771408	ncbi_551500	FoxO signaling pathway
piR-bmo-771408	ncbi_410732	FoxO signaling pathway
piR-bmo-771408	ncbi_413261	FoxO signaling pathway
piR-bmo-772496	ncbi_409577	FoxO signaling pathway
piR-bmo-772496	ncbi_410732	FoxO signaling pathway
piR-bmo-772496	ncbi_726332	FoxO signaling pathway
piR-bmo-772496	ncbi_411297	FoxO signaling pathway
piR-bmo-772496	ncbi_412843	FoxO signaling pathway
piR-bmo-772496	ncbi_413430	FoxO signaling pathway
piR-bmo-774986	ncbi_550930	FoxO signaling pathway
piR-bmo-774986	ncbi_550857	FoxO signaling pathway
piR-bmo-774987	ncbi_550930	FoxO signaling pathway
piR-bmo-774987	ncbi_550857	FoxO signaling pathway
piR-bmo-784272	ncbi_550930	FoxO signaling pathway
piR-bmo-788843	ncbi_724740	FoxO signaling pathway
piR-bmo-788843	ncbi_409332	FoxO signaling pathway
piR-bmo-788843	ncbi_726280	FoxO signaling pathway
piR-bmo-810601	ncbi_724740	FoxO signaling pathway
piR-bmo-810601	ncbi_100577393	FoxO signaling pathway
piR-bmo-810601	ncbi_727091	FoxO signaling pathway
piR-bmo-818704	ncbi_550857	FoxO signaling pathway
piR-bmo-818704	ncbi_409332	FoxO signaling pathway
piR-bmo-828146	ncbi_411859	FoxO signaling pathway
piR-bmo-828146	ncbi_409222	FoxO signaling pathway
piR-bmo-828146	ncbi_408438	FoxO signaling pathway
piR-bmo-828146	ncbi_725613	FoxO signaling pathway
piR-bmo-828146	ncbi_410732	FoxO signaling pathway
piR-bmo-828146	ncbi_726332	FoxO signaling pathway
piR-bmo-828146	ncbi_107964907	FoxO signaling pathway
piR-bmo-828146	ncbi_552718	FoxO signaling pathway
piR-bmo-828146	ncbi_408577	FoxO signaling pathway
piR-bmo-854309	ncbi_411859	FoxO signaling pathway
piR-bmo-854309	ncbi_550857	FoxO signaling pathway
piR-bmo-854309	ncbi_409332	FoxO signaling pathway
piR-bmo-854309	ncbi_725362	FoxO signaling pathway
piR-bmo-854309	ncbi_726280	FoxO signaling pathway
piR-bmo-854309	ncbi_550739	FoxO signaling pathway
piR-bmo-854309	ncbi_551860	FoxO signaling pathway
piR-bmo-856650	ncbi_100577393	FoxO signaling pathway
piR-bmo-856650	ncbi_409321	FoxO signaling pathway
piR-bmo-856650	ncbi_725613	FoxO signaling pathway
piR-bmo-856650	ncbi_411917	FoxO signaling pathway
piR-bmo-856650	ncbi_409925	FoxO signaling pathway
piR-bmo-856650	ncbi_411297	FoxO signaling pathway
piR-bmo-856695	ncbi_725827	FoxO signaling pathway
piR-bmo-856695	ncbi_726051	FoxO signaling pathway
piR-bmo-856695	ncbi_409321	FoxO signaling pathway
piR-bmo-856695	ncbi_727091	FoxO signaling pathway
piR-bmo-856695	ncbi_413183	FoxO signaling pathway
piR-bmo-864985	ncbi_726280	FoxO signaling pathway
piR-bmo-864985	ncbi_411297	FoxO signaling pathway
piR-bmo-865728	ncbi_725827	FoxO signaling pathway
piR-bmo-865728	ncbi_408438	FoxO signaling pathway
piR-bmo-865728	ncbi_409667	FoxO signaling pathway
piR-bmo-872172	ncbi_727363	FoxO signaling pathway
piR-bmo-872172	ncbi_409286	FoxO signaling pathway
piR-bmo-872172	ncbi_408438	FoxO signaling pathway
piR-bmo-872172	ncbi_413667	FoxO signaling pathway
piR-bmo-872172	ncbi_726280	FoxO signaling pathway
piR-bmo-904144	ncbi_725827	FoxO signaling pathway
piR-bmo-904144	ncbi_725362	FoxO signaling pathway
piR-bmo-904144	ncbi_408577	FoxO signaling pathway
piR-bmo-904144	ncbi_411297	FoxO signaling pathway
piR-bmo-904144	ncbi_413183	FoxO signaling pathway
piR-bmo-904316	ncbi_725827	FoxO signaling pathway
piR-bmo-904316	ncbi_726051	FoxO signaling pathway
piR-bmo-904316	ncbi_412108	FoxO signaling pathway
piR-bmo-904316	ncbi_412843	FoxO signaling pathway
piR-bmo-904316	ncbi_408438	FoxO signaling pathway
piR-bmo-904316	ncbi_412601	FoxO signaling pathway
piR-bmo-904316	ncbi_410956	FoxO signaling pathway
piR-bmo-904316	ncbi_107964907	FoxO signaling pathway
piR-bmo-904316	ncbi_409667	FoxO signaling pathway
piR-bmo-904316	ncbi_408577	FoxO signaling pathway
piR-bmo-904316	ncbi_411297	FoxO signaling pathway
piR-bmo-904316	ncbi_413183	FoxO signaling pathway
piR-bmo-918866	ncbi_724740	FoxO signaling pathway
piR-bmo-918866	ncbi_413667	FoxO signaling pathway
piR-bmo-918866	ncbi_410956	FoxO signaling pathway
piR-bmo-918866	ncbi_411297	FoxO signaling pathway
piR-bmo-923081	ncbi_100577393	FoxO signaling pathway
piR-bmo-923081	ncbi_409321	FoxO signaling pathway
piR-bmo-923081	ncbi_408438	FoxO signaling pathway
piR-bmo-923081	ncbi_410732	FoxO signaling pathway
piR-bmo-923081	ncbi_413261	FoxO signaling pathway
piR-bmo-923081	ncbi_552718	FoxO signaling pathway
piR-bmo-923081	ncbi_409667	FoxO signaling pathway
piR-bmo-928134	ncbi_413667	FoxO signaling pathway
piR-bmo-928134	ncbi_409667	FoxO signaling pathway
piR-bmo-928134	ncbi_408577	FoxO signaling pathway
piR-bmo-928134	ncbi_412843	FoxO signaling pathway
piR-bmo-934193	ncbi_412108	FoxO signaling pathway
piR-bmo-934193	ncbi_409667	FoxO signaling pathway
piR-bmo-934193	ncbi_552793	FoxO signaling pathway
piR-bmo-941843	ncbi_409925	FoxO signaling pathway
piR-bmo-941843	ncbi_411297	FoxO signaling pathway
piR-bmo-955069	ncbi_443552	FoxO signaling pathway
piR-bmo-955069	ncbi_727526	FoxO signaling pathway
piR-bmo-955069	ncbi_724740	FoxO signaling pathway
piR-bmo-955069	ncbi_412108	FoxO signaling pathway
piR-bmo-955069	ncbi_551500	FoxO signaling pathway
piR-bmo-955069	ncbi_410956	FoxO signaling pathway
piR-bmo-955069	ncbi_409667	FoxO signaling pathway
piR-bmo-955069	ncbi_408577	FoxO signaling pathway
piR-bmo-955069	ncbi_411297	FoxO signaling pathway
piR-bmo-955069	ncbi_413183	FoxO signaling pathway
piR-bmo-962854	ncbi_443552	FoxO signaling pathway
piR-bmo-962854	ncbi_100577393	FoxO signaling pathway
piR-bmo-962854	ncbi_550930	FoxO signaling pathway
piR-bmo-962854	ncbi_413261	FoxO signaling pathway
piR-bmo-962854	ncbi_411297	FoxO signaling pathway
piR-bmo-962854	ncbi_412843	FoxO signaling pathway
piR-bmo-962854	ncbi_413278	FoxO signaling pathway
piR-bmo-967173	ncbi_100577393	FoxO signaling pathway
piR-bmo-967173	ncbi_410732	FoxO signaling pathway
piR-bmo-967173	ncbi_411297	FoxO signaling pathway
piR-bmo-967470	ncbi_409286	FoxO signaling pathway
piR-bmo-967470	ncbi_412108	FoxO signaling pathway
piR-bmo-967470	ncbi_412843	FoxO signaling pathway
piR-bmo-967470	ncbi_409332	FoxO signaling pathway
piR-bmo-967470	ncbi_408438	FoxO signaling pathway
piR-bmo-967470	ncbi_725613	FoxO signaling pathway
piR-bmo-967470	ncbi_413667	FoxO signaling pathway
piR-bmo-967470	ncbi_550739	FoxO signaling pathway
piR-bmo-967470	ncbi_411297	FoxO signaling pathway
piR-bmo-96968	ncbi_409286	FoxO signaling pathway
piR-bmo-96968	ncbi_550857	FoxO signaling pathway
piR-bmo-96968	ncbi_409332	FoxO signaling pathway
piR-bmo-96968	ncbi_408438	FoxO signaling pathway
piR-bmo-96968	ncbi_410732	FoxO signaling pathway
piR-bmo-96968	ncbi_411917	FoxO signaling pathway
piR-bmo-96968	ncbi_412601	FoxO signaling pathway
piR-bmo-96968	ncbi_409667	FoxO signaling pathway
piR-bmo-96968	ncbi_551860	FoxO signaling pathway
piR-bmo-986023	ncbi_409222	FoxO signaling pathway
piR-bmo-986023	ncbi_412843	FoxO signaling pathway
piR-bmo-986023	ncbi_409332	FoxO signaling pathway
piR-bmo-986023	ncbi_408438	FoxO signaling pathway
piR-bmo-986023	ncbi_410732	FoxO signaling pathway
piR-bmo-986023	ncbi_725827	FoxO signaling pathway
piR-bmo-986023	ncbi_410956	FoxO signaling pathway
piR-bmo-986023	ncbi_552718	FoxO signaling pathway
piR-bmo-986023	ncbi_409925	FoxO signaling pathway
piR-bmo-986023	ncbi_411297	FoxO signaling pathway
piR-bmo-1008436	ncbi_409348	Hippo signaling pathway
piR-bmo-1008436	ncbi_724292	Hippo signaling pathway
piR-bmo-1008436	ncbi_100577697	Hippo signaling pathway
piR-bmo-1049171	ncbi_409286	Hippo signaling pathway
piR-bmo-1049171	ncbi_724292	Hippo signaling pathway
piR-bmo-1049171	ncbi_409898	Hippo signaling pathway
piR-bmo-1049171	ncbi_408767	Hippo signaling pathway
piR-bmo-1049171	ncbi_410009	Hippo signaling pathway
piR-bmo-1064558	ncbi_413440	Hippo signaling pathway
piR-bmo-1064558	ncbi_412108	Hippo signaling pathway
piR-bmo-1064558	ncbi_409348	Hippo signaling pathway
piR-bmo-1064558	ncbi_409084	Hippo signaling pathway
piR-bmo-1064558	ncbi_410604	Hippo signaling pathway
piR-bmo-1064558	ncbi_409301	Hippo signaling pathway
piR-bmo-1064558	ncbi_408767	Hippo signaling pathway
piR-bmo-1064558	ncbi_410009	Hippo signaling pathway
piR-bmo-1064558	ncbi_102653846	Hippo signaling pathway
piR-bmo-1064558	ncbi_413669	Hippo signaling pathway
piR-bmo-1064558	ncbi_726759	Hippo signaling pathway
piR-bmo-1064558	ncbi_552637	Hippo signaling pathway
piR-bmo-1066173	ncbi_408767	Hippo signaling pathway
piR-bmo-1066173	ncbi_409020	Hippo signaling pathway
piR-bmo-1103192	ncbi_413834	Hippo signaling pathway
piR-bmo-11093	ncbi_413440	Hippo signaling pathway
piR-bmo-11093	ncbi_412617	Hippo signaling pathway
piR-bmo-11093	ncbi_409540	Hippo signaling pathway
piR-bmo-1153430	ncbi_725245	Hippo signaling pathway
piR-bmo-1153430	ncbi_409286	Hippo signaling pathway
piR-bmo-1153430	ncbi_409348	Hippo signaling pathway
piR-bmo-1153430	ncbi_408951	Hippo signaling pathway
piR-bmo-1153430	ncbi_102655329	Hippo signaling pathway
piR-bmo-1153430	ncbi_410009	Hippo signaling pathway
piR-bmo-1153430	ncbi_102653846	Hippo signaling pathway
piR-bmo-1153430	ncbi_413502	Hippo signaling pathway
piR-bmo-1153430	ncbi_552637	Hippo signaling pathway
piR-bmo-1175542	ncbi_551706	Hippo signaling pathway
piR-bmo-1175542	ncbi_408767	Hippo signaling pathway
piR-bmo-1175542	ncbi_409904	Hippo signaling pathway
piR-bmo-1175542	ncbi_408297	Hippo signaling pathway
piR-bmo-1175542	ncbi_413502	Hippo signaling pathway
piR-bmo-1179747	ncbi_406122	Hippo signaling pathway
piR-bmo-1179747	ncbi_408951	Hippo signaling pathway
piR-bmo-1179747	ncbi_724292	Hippo signaling pathway
piR-bmo-1179747	ncbi_408616	Hippo signaling pathway
piR-bmo-1179747	ncbi_552079	Hippo signaling pathway
piR-bmo-1179747	ncbi_412051	Hippo signaling pathway
piR-bmo-1179747	ncbi_409020	Hippo signaling pathway
piR-bmo-1179747	ncbi_100577697	Hippo signaling pathway
piR-bmo-1183075	ncbi_408951	Hippo signaling pathway
piR-bmo-1183075	ncbi_102655329	Hippo signaling pathway
piR-bmo-1183075	ncbi_408767	Hippo signaling pathway
piR-bmo-1183075	ncbi_409904	Hippo signaling pathway
piR-bmo-1184482	ncbi_412108	Hippo signaling pathway
piR-bmo-1184482	ncbi_552079	Hippo signaling pathway
piR-bmo-1184482	ncbi_413423	Hippo signaling pathway
piR-bmo-1186994	ncbi_725851	Hippo signaling pathway
piR-bmo-1186994	ncbi_551176	Hippo signaling pathway
piR-bmo-1186994	ncbi_724292	Hippo signaling pathway
piR-bmo-1186994	ncbi_551706	Hippo signaling pathway
piR-bmo-1186994	ncbi_410075	Hippo signaling pathway
piR-bmo-1186994	ncbi_551369	Hippo signaling pathway
piR-bmo-1186994	ncbi_408292	Hippo signaling pathway
piR-bmo-1188062	ncbi_412108	Hippo signaling pathway
piR-bmo-1188062	ncbi_552079	Hippo signaling pathway
piR-bmo-1188062	ncbi_413423	Hippo signaling pathway
piR-bmo-1188062	ncbi_100577697	Hippo signaling pathway
piR-bmo-1188284	ncbi_551176	Hippo signaling pathway
piR-bmo-1188284	ncbi_409898	Hippo signaling pathway
piR-bmo-1188284	ncbi_725591	Hippo signaling pathway
piR-bmo-1188284	ncbi_551369	Hippo signaling pathway
piR-bmo-1188284	ncbi_550710	Hippo signaling pathway
piR-bmo-1202932	ncbi_412108	Hippo signaling pathway
piR-bmo-1202932	ncbi_552079	Hippo signaling pathway
piR-bmo-1202932	ncbi_413423	Hippo signaling pathway
piR-bmo-1202932	ncbi_409904	Hippo signaling pathway
piR-bmo-1202932	ncbi_100577697	Hippo signaling pathway
piR-bmo-1204714	ncbi_408951	Hippo signaling pathway
piR-bmo-1204714	ncbi_408767	Hippo signaling pathway
piR-bmo-1220544	ncbi_724895	Hippo signaling pathway
piR-bmo-1220544	ncbi_409084	Hippo signaling pathway
piR-bmo-1220544	ncbi_410208	Hippo signaling pathway
piR-bmo-1220544	ncbi_409301	Hippo signaling pathway
piR-bmo-1220544	ncbi_408767	Hippo signaling pathway
piR-bmo-1250739	ncbi_406122	Hippo signaling pathway
piR-bmo-1250739	ncbi_408951	Hippo signaling pathway
piR-bmo-1250739	ncbi_724292	Hippo signaling pathway
piR-bmo-1250739	ncbi_408616	Hippo signaling pathway
piR-bmo-1250739	ncbi_552079	Hippo signaling pathway
piR-bmo-1250739	ncbi_412051	Hippo signaling pathway
piR-bmo-1250739	ncbi_409020	Hippo signaling pathway
piR-bmo-1250739	ncbi_100577697	Hippo signaling pathway
piR-bmo-14476	ncbi_413440	Hippo signaling pathway
piR-bmo-14476	ncbi_412617	Hippo signaling pathway
piR-bmo-14476	ncbi_409540	Hippo signaling pathway
piR-bmo-15258	ncbi_413440	Hippo signaling pathway
piR-bmo-15258	ncbi_412617	Hippo signaling pathway
piR-bmo-15258	ncbi_409540	Hippo signaling pathway
piR-bmo-16164	ncbi_413440	Hippo signaling pathway
piR-bmo-16164	ncbi_412617	Hippo signaling pathway
piR-bmo-16164	ncbi_409540	Hippo signaling pathway
piR-bmo-225379	ncbi_409084	Hippo signaling pathway
piR-bmo-225379	ncbi_410604	Hippo signaling pathway
piR-bmo-225379	ncbi_102655329	Hippo signaling pathway
piR-bmo-225379	ncbi_409904	Hippo signaling pathway
piR-bmo-225379	ncbi_413669	Hippo signaling pathway
piR-bmo-225379	ncbi_411327	Hippo signaling pathway
piR-bmo-225379	ncbi_408431	Hippo signaling pathway
piR-bmo-225380	ncbi_409286	Hippo signaling pathway
piR-bmo-225380	ncbi_409084	Hippo signaling pathway
piR-bmo-225380	ncbi_410604	Hippo signaling pathway
piR-bmo-225380	ncbi_102655329	Hippo signaling pathway
piR-bmo-225380	ncbi_409904	Hippo signaling pathway
piR-bmo-225380	ncbi_413669	Hippo signaling pathway
piR-bmo-225380	ncbi_411327	Hippo signaling pathway
piR-bmo-225380	ncbi_408431	Hippo signaling pathway
piR-bmo-241618	ncbi_408767	Hippo signaling pathway
piR-bmo-241618	ncbi_409904	Hippo signaling pathway
piR-bmo-241618	ncbi_408297	Hippo signaling pathway
piR-bmo-241618	ncbi_413502	Hippo signaling pathway
piR-bmo-247619	ncbi_413440	Hippo signaling pathway
piR-bmo-247619	ncbi_412108	Hippo signaling pathway
piR-bmo-247619	ncbi_552079	Hippo signaling pathway
piR-bmo-247619	ncbi_409904	Hippo signaling pathway
piR-bmo-247619	ncbi_408767	Hippo signaling pathway
piR-bmo-247619	ncbi_411327	Hippo signaling pathway
piR-bmo-247619	ncbi_100577697	Hippo signaling pathway
piR-bmo-24995	ncbi_724888	Hippo signaling pathway
piR-bmo-24995	ncbi_409286	Hippo signaling pathway
piR-bmo-24995	ncbi_724292	Hippo signaling pathway
piR-bmo-24995	ncbi_552079	Hippo signaling pathway
piR-bmo-24995	ncbi_102655329	Hippo signaling pathway
piR-bmo-24995	ncbi_725404	Hippo signaling pathway
piR-bmo-24995	ncbi_411327	Hippo signaling pathway
piR-bmo-24995	ncbi_408431	Hippo signaling pathway
piR-bmo-317993	ncbi_724895	Hippo signaling pathway
piR-bmo-317993	ncbi_724977	Hippo signaling pathway
piR-bmo-317993	ncbi_413440	Hippo signaling pathway
piR-bmo-317993	ncbi_410604	Hippo signaling pathway
piR-bmo-317993	ncbi_409898	Hippo signaling pathway
piR-bmo-317993	ncbi_413669	Hippo signaling pathway
piR-bmo-317993	ncbi_408431	Hippo signaling pathway
piR-bmo-320357	ncbi_725851	Hippo signaling pathway
piR-bmo-320357	ncbi_725245	Hippo signaling pathway
piR-bmo-320357	ncbi_551176	Hippo signaling pathway
piR-bmo-320357	ncbi_409286	Hippo signaling pathway
piR-bmo-320357	ncbi_410604	Hippo signaling pathway
piR-bmo-320357	ncbi_408767	Hippo signaling pathway
piR-bmo-320357	ncbi_725591	Hippo signaling pathway
piR-bmo-320357	ncbi_410075	Hippo signaling pathway
piR-bmo-320357	ncbi_409904	Hippo signaling pathway
piR-bmo-320357	ncbi_410009	Hippo signaling pathway
piR-bmo-320357	ncbi_551369	Hippo signaling pathway
piR-bmo-320357	ncbi_408297	Hippo signaling pathway
piR-bmo-325111	ncbi_551706	Hippo signaling pathway
piR-bmo-362828	ncbi_551706	Hippo signaling pathway
piR-bmo-378755	ncbi_409286	Hippo signaling pathway
piR-bmo-378755	ncbi_412108	Hippo signaling pathway
piR-bmo-378755	ncbi_408951	Hippo signaling pathway
piR-bmo-378755	ncbi_408616	Hippo signaling pathway
piR-bmo-378755	ncbi_552079	Hippo signaling pathway
piR-bmo-378755	ncbi_409540	Hippo signaling pathway
piR-bmo-378755	ncbi_413669	Hippo signaling pathway
piR-bmo-378755	ncbi_409020	Hippo signaling pathway
piR-bmo-378755	ncbi_408292	Hippo signaling pathway
piR-bmo-39500	ncbi_413440	Hippo signaling pathway
piR-bmo-39500	ncbi_412617	Hippo signaling pathway
piR-bmo-39500	ncbi_409540	Hippo signaling pathway
piR-bmo-39501	ncbi_413440	Hippo signaling pathway
piR-bmo-39501	ncbi_412617	Hippo signaling pathway
piR-bmo-39501	ncbi_409540	Hippo signaling pathway
piR-bmo-41098	ncbi_725245	Hippo signaling pathway
piR-bmo-41098	ncbi_552079	Hippo signaling pathway
piR-bmo-41098	ncbi_409301	Hippo signaling pathway
piR-bmo-41098	ncbi_102653846	Hippo signaling pathway
piR-bmo-41098	ncbi_552637	Hippo signaling pathway
piR-bmo-44002	ncbi_724895	Hippo signaling pathway
piR-bmo-44002	ncbi_724977	Hippo signaling pathway
piR-bmo-44002	ncbi_413440	Hippo signaling pathway
piR-bmo-44002	ncbi_410604	Hippo signaling pathway
piR-bmo-44002	ncbi_409898	Hippo signaling pathway
piR-bmo-44002	ncbi_413669	Hippo signaling pathway
piR-bmo-44002	ncbi_408431	Hippo signaling pathway
piR-bmo-458012	ncbi_724292	Hippo signaling pathway
piR-bmo-458012	ncbi_551706	Hippo signaling pathway
piR-bmo-458012	ncbi_408767	Hippo signaling pathway
piR-bmo-458012	ncbi_409904	Hippo signaling pathway
piR-bmo-458012	ncbi_413502	Hippo signaling pathway
piR-bmo-458012	ncbi_409800	Hippo signaling pathway
piR-bmo-466225	ncbi_724292	Hippo signaling pathway
piR-bmo-466225	ncbi_409084	Hippo signaling pathway
piR-bmo-466225	ncbi_410604	Hippo signaling pathway
piR-bmo-466225	ncbi_409020	Hippo signaling pathway
piR-bmo-466225	ncbi_100577697	Hippo signaling pathway
piR-bmo-471152	ncbi_551706	Hippo signaling pathway
piR-bmo-471566	ncbi_725851	Hippo signaling pathway
piR-bmo-471566	ncbi_725245	Hippo signaling pathway
piR-bmo-471566	ncbi_551176	Hippo signaling pathway
piR-bmo-471566	ncbi_409286	Hippo signaling pathway
piR-bmo-471566	ncbi_410604	Hippo signaling pathway
piR-bmo-471566	ncbi_408767	Hippo signaling pathway
piR-bmo-471566	ncbi_725591	Hippo signaling pathway
piR-bmo-471566	ncbi_410075	Hippo signaling pathway
piR-bmo-471566	ncbi_409904	Hippo signaling pathway
piR-bmo-471566	ncbi_410009	Hippo signaling pathway
piR-bmo-471566	ncbi_551369	Hippo signaling pathway
piR-bmo-471566	ncbi_408297	Hippo signaling pathway
piR-bmo-505480	ncbi_409286	Hippo signaling pathway
piR-bmo-505480	ncbi_409084	Hippo signaling pathway
piR-bmo-505480	ncbi_410604	Hippo signaling pathway
piR-bmo-505480	ncbi_102655329	Hippo signaling pathway
piR-bmo-505480	ncbi_409904	Hippo signaling pathway
piR-bmo-505480	ncbi_413669	Hippo signaling pathway
piR-bmo-505480	ncbi_411327	Hippo signaling pathway
piR-bmo-505480	ncbi_408431	Hippo signaling pathway
piR-bmo-506267	ncbi_413440	Hippo signaling pathway
piR-bmo-506267	ncbi_409898	Hippo signaling pathway
piR-bmo-506267	ncbi_413423	Hippo signaling pathway
piR-bmo-506267	ncbi_102653846	Hippo signaling pathway
piR-bmo-506267	ncbi_552637	Hippo signaling pathway
piR-bmo-512574	ncbi_406122	Hippo signaling pathway
piR-bmo-512574	ncbi_409286	Hippo signaling pathway
piR-bmo-512574	ncbi_412108	Hippo signaling pathway
piR-bmo-512574	ncbi_724292	Hippo signaling pathway
piR-bmo-512574	ncbi_412617	Hippo signaling pathway
piR-bmo-512574	ncbi_410208	Hippo signaling pathway
piR-bmo-512574	ncbi_408767	Hippo signaling pathway
piR-bmo-512574	ncbi_413502	Hippo signaling pathway
piR-bmo-512574	ncbi_408616	Hippo signaling pathway
piR-bmo-512574	ncbi_411678	Hippo signaling pathway
piR-bmo-512574	ncbi_552637	Hippo signaling pathway
piR-bmo-518588	ncbi_724977	Hippo signaling pathway
piR-bmo-518588	ncbi_408951	Hippo signaling pathway
piR-bmo-518588	ncbi_724292	Hippo signaling pathway
piR-bmo-518588	ncbi_551706	Hippo signaling pathway
piR-bmo-518588	ncbi_552079	Hippo signaling pathway
piR-bmo-518588	ncbi_413423	Hippo signaling pathway
piR-bmo-518588	ncbi_410009	Hippo signaling pathway
piR-bmo-518588	ncbi_409020	Hippo signaling pathway
piR-bmo-518588	ncbi_413502	Hippo signaling pathway
piR-bmo-518588	ncbi_408297	Hippo signaling pathway
piR-bmo-567424	ncbi_724895	Hippo signaling pathway
piR-bmo-567424	ncbi_412108	Hippo signaling pathway
piR-bmo-567424	ncbi_409540	Hippo signaling pathway
piR-bmo-567424	ncbi_410009	Hippo signaling pathway
piR-bmo-567424	ncbi_409020	Hippo signaling pathway
piR-bmo-588947	ncbi_724292	Hippo signaling pathway
piR-bmo-588947	ncbi_410208	Hippo signaling pathway
piR-bmo-588947	ncbi_413669	Hippo signaling pathway
piR-bmo-588947	ncbi_726759	Hippo signaling pathway
piR-bmo-588947	ncbi_413502	Hippo signaling pathway
piR-bmo-588947	ncbi_408431	Hippo signaling pathway
piR-bmo-608008	ncbi_406122	Hippo signaling pathway
piR-bmo-608008	ncbi_727368	Hippo signaling pathway
piR-bmo-608008	ncbi_413834	Hippo signaling pathway
piR-bmo-608008	ncbi_412108	Hippo signaling pathway
piR-bmo-608008	ncbi_724292	Hippo signaling pathway
piR-bmo-608008	ncbi_409084	Hippo signaling pathway
piR-bmo-608008	ncbi_409898	Hippo signaling pathway
piR-bmo-608008	ncbi_551706	Hippo signaling pathway
piR-bmo-608008	ncbi_552079	Hippo signaling pathway
piR-bmo-608008	ncbi_413423	Hippo signaling pathway
piR-bmo-608008	ncbi_408767	Hippo signaling pathway
piR-bmo-608008	ncbi_725591	Hippo signaling pathway
piR-bmo-608008	ncbi_410075	Hippo signaling pathway
piR-bmo-608008	ncbi_409904	Hippo signaling pathway
piR-bmo-608008	ncbi_410009	Hippo signaling pathway
piR-bmo-608008	ncbi_408297	Hippo signaling pathway
piR-bmo-608008	ncbi_408616	Hippo signaling pathway
piR-bmo-608008	ncbi_409800	Hippo signaling pathway
piR-bmo-613889	ncbi_408951	Hippo signaling pathway
piR-bmo-613889	ncbi_413440	Hippo signaling pathway
piR-bmo-613889	ncbi_412617	Hippo signaling pathway
piR-bmo-613889	ncbi_552413	Hippo signaling pathway
piR-bmo-613889	ncbi_409020	Hippo signaling pathway
piR-bmo-613889	ncbi_100577697	Hippo signaling pathway
piR-bmo-615604	ncbi_409286	Hippo signaling pathway
piR-bmo-615604	ncbi_412108	Hippo signaling pathway
piR-bmo-615604	ncbi_408951	Hippo signaling pathway
piR-bmo-615604	ncbi_408616	Hippo signaling pathway
piR-bmo-615604	ncbi_552079	Hippo signaling pathway
piR-bmo-615604	ncbi_409540	Hippo signaling pathway
piR-bmo-615604	ncbi_413669	Hippo signaling pathway
piR-bmo-615604	ncbi_409020	Hippo signaling pathway
piR-bmo-615604	ncbi_408292	Hippo signaling pathway
piR-bmo-633876	ncbi_409286	Hippo signaling pathway
piR-bmo-633876	ncbi_409540	Hippo signaling pathway
piR-bmo-633876	ncbi_410009	Hippo signaling pathway
piR-bmo-633876	ncbi_412108	Hippo signaling pathway
piR-bmo-638412	ncbi_725245	Hippo signaling pathway
piR-bmo-638412	ncbi_413834	Hippo signaling pathway
piR-bmo-638412	ncbi_408616	Hippo signaling pathway
piR-bmo-638412	ncbi_409084	Hippo signaling pathway
piR-bmo-638412	ncbi_409301	Hippo signaling pathway
piR-bmo-638412	ncbi_413502	Hippo signaling pathway
piR-bmo-638412	ncbi_408297	Hippo signaling pathway
piR-bmo-638412	ncbi_409904	Hippo signaling pathway
piR-bmo-649291	ncbi_725245	Hippo signaling pathway
piR-bmo-649291	ncbi_409286	Hippo signaling pathway
piR-bmo-649291	ncbi_409348	Hippo signaling pathway
piR-bmo-649291	ncbi_408951	Hippo signaling pathway
piR-bmo-649291	ncbi_102655329	Hippo signaling pathway
piR-bmo-649291	ncbi_408767	Hippo signaling pathway
piR-bmo-649291	ncbi_410009	Hippo signaling pathway
piR-bmo-649291	ncbi_102653846	Hippo signaling pathway
piR-bmo-649291	ncbi_552637	Hippo signaling pathway
piR-bmo-657844	ncbi_724292	Hippo signaling pathway
piR-bmo-657844	ncbi_409084	Hippo signaling pathway
piR-bmo-657844	ncbi_410208	Hippo signaling pathway
piR-bmo-657844	ncbi_413669	Hippo signaling pathway
piR-bmo-657844	ncbi_413502	Hippo signaling pathway
piR-bmo-657844	ncbi_408431	Hippo signaling pathway
piR-bmo-671250	ncbi_724292	Hippo signaling pathway
piR-bmo-671250	ncbi_410604	Hippo signaling pathway
piR-bmo-671250	ncbi_551706	Hippo signaling pathway
piR-bmo-671250	ncbi_409301	Hippo signaling pathway
piR-bmo-671250	ncbi_102653846	Hippo signaling pathway
piR-bmo-671250	ncbi_413669	Hippo signaling pathway
piR-bmo-671250	ncbi_408431	Hippo signaling pathway
piR-bmo-671250	ncbi_552637	Hippo signaling pathway
piR-bmo-70388	ncbi_409286	Hippo signaling pathway
piR-bmo-70388	ncbi_409348	Hippo signaling pathway
piR-bmo-70388	ncbi_409540	Hippo signaling pathway
piR-bmo-70388	ncbi_410009	Hippo signaling pathway
piR-bmo-70388	ncbi_412108	Hippo signaling pathway
piR-bmo-716466	ncbi_724888	Hippo signaling pathway
piR-bmo-716466	ncbi_409286	Hippo signaling pathway
piR-bmo-716466	ncbi_724292	Hippo signaling pathway
piR-bmo-716466	ncbi_552079	Hippo signaling pathway
piR-bmo-716466	ncbi_102655329	Hippo signaling pathway
piR-bmo-716466	ncbi_725404	Hippo signaling pathway
piR-bmo-716466	ncbi_413669	Hippo signaling pathway
piR-bmo-716466	ncbi_411327	Hippo signaling pathway
piR-bmo-716466	ncbi_408431	Hippo signaling pathway
piR-bmo-718308	ncbi_411327	Hippo signaling pathway
piR-bmo-742536	ncbi_413440	Hippo signaling pathway
piR-bmo-742536	ncbi_412108	Hippo signaling pathway
piR-bmo-742536	ncbi_409348	Hippo signaling pathway
piR-bmo-742536	ncbi_409084	Hippo signaling pathway
piR-bmo-742536	ncbi_410604	Hippo signaling pathway
piR-bmo-742536	ncbi_408767	Hippo signaling pathway
piR-bmo-742536	ncbi_410009	Hippo signaling pathway
piR-bmo-742536	ncbi_102653846	Hippo signaling pathway
piR-bmo-742536	ncbi_413669	Hippo signaling pathway
piR-bmo-742536	ncbi_726759	Hippo signaling pathway
piR-bmo-742536	ncbi_552637	Hippo signaling pathway
piR-bmo-748814	ncbi_724888	Hippo signaling pathway
piR-bmo-748814	ncbi_725245	Hippo signaling pathway
piR-bmo-748814	ncbi_100576968	Hippo signaling pathway
piR-bmo-748814	ncbi_724292	Hippo signaling pathway
piR-bmo-748814	ncbi_412617	Hippo signaling pathway
piR-bmo-748814	ncbi_409301	Hippo signaling pathway
piR-bmo-748814	ncbi_413669	Hippo signaling pathway
piR-bmo-748814	ncbi_411327	Hippo signaling pathway
piR-bmo-748814	ncbi_410604	Hippo signaling pathway
piR-bmo-748815	ncbi_724888	Hippo signaling pathway
piR-bmo-748815	ncbi_725245	Hippo signaling pathway
piR-bmo-748815	ncbi_100576968	Hippo signaling pathway
piR-bmo-748815	ncbi_724292	Hippo signaling pathway
piR-bmo-748815	ncbi_412617	Hippo signaling pathway
piR-bmo-748815	ncbi_409301	Hippo signaling pathway
piR-bmo-748815	ncbi_413669	Hippo signaling pathway
piR-bmo-748815	ncbi_411327	Hippo signaling pathway
piR-bmo-748815	ncbi_410604	Hippo signaling pathway
piR-bmo-748816	ncbi_724888	Hippo signaling pathway
piR-bmo-748816	ncbi_725245	Hippo signaling pathway
piR-bmo-748816	ncbi_100576968	Hippo signaling pathway
piR-bmo-748816	ncbi_724292	Hippo signaling pathway
piR-bmo-748816	ncbi_412617	Hippo signaling pathway
piR-bmo-748816	ncbi_409301	Hippo signaling pathway
piR-bmo-748816	ncbi_413669	Hippo signaling pathway
piR-bmo-748816	ncbi_411327	Hippo signaling pathway
piR-bmo-748816	ncbi_410604	Hippo signaling pathway
piR-bmo-755554	ncbi_724292	Hippo signaling pathway
piR-bmo-755554	ncbi_409084	Hippo signaling pathway
piR-bmo-755554	ncbi_409020	Hippo signaling pathway
piR-bmo-755554	ncbi_408297	Hippo signaling pathway
piR-bmo-771407	ncbi_409348	Hippo signaling pathway
piR-bmo-771407	ncbi_724292	Hippo signaling pathway
piR-bmo-771407	ncbi_100577697	Hippo signaling pathway
piR-bmo-771408	ncbi_409348	Hippo signaling pathway
piR-bmo-771408	ncbi_724292	Hippo signaling pathway
piR-bmo-771408	ncbi_408616	Hippo signaling pathway
piR-bmo-771408	ncbi_100577697	Hippo signaling pathway
piR-bmo-771408	ncbi_550710	Hippo signaling pathway
piR-bmo-772496	ncbi_551706	Hippo signaling pathway
piR-bmo-772496	ncbi_413423	Hippo signaling pathway
piR-bmo-772496	ncbi_413669	Hippo signaling pathway
piR-bmo-772496	ncbi_408297	Hippo signaling pathway
piR-bmo-772496	ncbi_411678	Hippo signaling pathway
piR-bmo-774986	ncbi_409084	Hippo signaling pathway
piR-bmo-774986	ncbi_413423	Hippo signaling pathway
piR-bmo-774986	ncbi_409904	Hippo signaling pathway
piR-bmo-774986	ncbi_410009	Hippo signaling pathway
piR-bmo-774986	ncbi_409020	Hippo signaling pathway
piR-bmo-774986	ncbi_408292	Hippo signaling pathway
piR-bmo-774987	ncbi_409084	Hippo signaling pathway
piR-bmo-774987	ncbi_413423	Hippo signaling pathway
piR-bmo-774987	ncbi_409904	Hippo signaling pathway
piR-bmo-774987	ncbi_410009	Hippo signaling pathway
piR-bmo-774987	ncbi_409020	Hippo signaling pathway
piR-bmo-774987	ncbi_408292	Hippo signaling pathway
piR-bmo-784272	ncbi_413834	Hippo signaling pathway
piR-bmo-788843	ncbi_413440	Hippo signaling pathway
piR-bmo-788843	ncbi_408951	Hippo signaling pathway
piR-bmo-788843	ncbi_409084	Hippo signaling pathway
piR-bmo-788843	ncbi_552079	Hippo signaling pathway
piR-bmo-788843	ncbi_413423	Hippo signaling pathway
piR-bmo-788843	ncbi_102653846	Hippo signaling pathway
piR-bmo-810601	ncbi_409348	Hippo signaling pathway
piR-bmo-810601	ncbi_409084	Hippo signaling pathway
piR-bmo-810601	ncbi_408767	Hippo signaling pathway
piR-bmo-810601	ncbi_410009	Hippo signaling pathway
piR-bmo-810601	ncbi_100577697	Hippo signaling pathway
piR-bmo-810601	ncbi_413502	Hippo signaling pathway
piR-bmo-818704	ncbi_724888	Hippo signaling pathway
piR-bmo-818704	ncbi_725245	Hippo signaling pathway
piR-bmo-818704	ncbi_100576968	Hippo signaling pathway
piR-bmo-818704	ncbi_724292	Hippo signaling pathway
piR-bmo-818704	ncbi_412617	Hippo signaling pathway
piR-bmo-818704	ncbi_409301	Hippo signaling pathway
piR-bmo-818704	ncbi_413669	Hippo signaling pathway
piR-bmo-818704	ncbi_411327	Hippo signaling pathway
piR-bmo-818704	ncbi_410604	Hippo signaling pathway
piR-bmo-828146	ncbi_724292	Hippo signaling pathway
piR-bmo-828146	ncbi_409084	Hippo signaling pathway
piR-bmo-828146	ncbi_410604	Hippo signaling pathway
piR-bmo-828146	ncbi_409020	Hippo signaling pathway
piR-bmo-828146	ncbi_100577697	Hippo signaling pathway
piR-bmo-854309	ncbi_724292	Hippo signaling pathway
piR-bmo-854309	ncbi_409084	Hippo signaling pathway
piR-bmo-854309	ncbi_410208	Hippo signaling pathway
piR-bmo-854309	ncbi_413669	Hippo signaling pathway
piR-bmo-854309	ncbi_413502	Hippo signaling pathway
piR-bmo-854309	ncbi_408431	Hippo signaling pathway
piR-bmo-856650	ncbi_409084	Hippo signaling pathway
piR-bmo-856650	ncbi_410604	Hippo signaling pathway
piR-bmo-856650	ncbi_409904	Hippo signaling pathway
piR-bmo-856650	ncbi_413669	Hippo signaling pathway
piR-bmo-856650	ncbi_411327	Hippo signaling pathway
piR-bmo-856650	ncbi_408431	Hippo signaling pathway
piR-bmo-856695	ncbi_551176	Hippo signaling pathway
piR-bmo-856695	ncbi_408951	Hippo signaling pathway
piR-bmo-856695	ncbi_409898	Hippo signaling pathway
piR-bmo-856695	ncbi_413423	Hippo signaling pathway
piR-bmo-856695	ncbi_408767	Hippo signaling pathway
piR-bmo-856695	ncbi_551369	Hippo signaling pathway
piR-bmo-856695	ncbi_552545	Hippo signaling pathway
piR-bmo-856695	ncbi_408297	Hippo signaling pathway
piR-bmo-856695	ncbi_100577697	Hippo signaling pathway
piR-bmo-856695	ncbi_413502	Hippo signaling pathway
piR-bmo-856695	ncbi_408292	Hippo signaling pathway
piR-bmo-864985	ncbi_413440	Hippo signaling pathway
piR-bmo-864985	ncbi_409898	Hippo signaling pathway
piR-bmo-864985	ncbi_408767	Hippo signaling pathway
piR-bmo-864985	ncbi_410075	Hippo signaling pathway
piR-bmo-864985	ncbi_102653846	Hippo signaling pathway
piR-bmo-864985	ncbi_552637	Hippo signaling pathway
piR-bmo-865728	ncbi_409904	Hippo signaling pathway
piR-bmo-865728	ncbi_408292	Hippo signaling pathway
piR-bmo-872172	ncbi_413440	Hippo signaling pathway
piR-bmo-872172	ncbi_409286	Hippo signaling pathway
piR-bmo-872172	ncbi_724292	Hippo signaling pathway
piR-bmo-872172	ncbi_409898	Hippo signaling pathway
piR-bmo-872172	ncbi_413423	Hippo signaling pathway
piR-bmo-872172	ncbi_408767	Hippo signaling pathway
piR-bmo-872172	ncbi_410009	Hippo signaling pathway
piR-bmo-904144	ncbi_102655329	Hippo signaling pathway
piR-bmo-904144	ncbi_408767	Hippo signaling pathway
piR-bmo-904144	ncbi_409904	Hippo signaling pathway
piR-bmo-904144	ncbi_408297	Hippo signaling pathway
piR-bmo-904144	ncbi_411678	Hippo signaling pathway
piR-bmo-904316	ncbi_724977	Hippo signaling pathway
piR-bmo-904316	ncbi_725245	Hippo signaling pathway
piR-bmo-904316	ncbi_727368	Hippo signaling pathway
piR-bmo-904316	ncbi_413834	Hippo signaling pathway
piR-bmo-904316	ncbi_412108	Hippo signaling pathway
piR-bmo-904316	ncbi_551706	Hippo signaling pathway
piR-bmo-904316	ncbi_102655329	Hippo signaling pathway
piR-bmo-904316	ncbi_413423	Hippo signaling pathway
piR-bmo-904316	ncbi_725591	Hippo signaling pathway
piR-bmo-904316	ncbi_410009	Hippo signaling pathway
piR-bmo-904316	ncbi_413502	Hippo signaling pathway
piR-bmo-904316	ncbi_552545	Hippo signaling pathway
piR-bmo-904316	ncbi_408297	Hippo signaling pathway
piR-bmo-904316	ncbi_409904	Hippo signaling pathway
piR-bmo-904316	ncbi_409800	Hippo signaling pathway
piR-bmo-918866	ncbi_100576968	Hippo signaling pathway
piR-bmo-918866	ncbi_724292	Hippo signaling pathway
piR-bmo-918866	ncbi_409904	Hippo signaling pathway
piR-bmo-923081	ncbi_406122	Hippo signaling pathway
piR-bmo-923081	ncbi_409348	Hippo signaling pathway
piR-bmo-923081	ncbi_724292	Hippo signaling pathway
piR-bmo-923081	ncbi_100577697	Hippo signaling pathway
piR-bmo-923081	ncbi_408297	Hippo signaling pathway
piR-bmo-923081	ncbi_550710	Hippo signaling pathway
piR-bmo-928134	ncbi_726088	Hippo signaling pathway
piR-bmo-928134	ncbi_413440	Hippo signaling pathway
piR-bmo-928134	ncbi_724292	Hippo signaling pathway
piR-bmo-928134	ncbi_408616	Hippo signaling pathway
piR-bmo-928134	ncbi_409904	Hippo signaling pathway
piR-bmo-934193	ncbi_412108	Hippo signaling pathway
piR-bmo-934193	ncbi_410604	Hippo signaling pathway
piR-bmo-941843	ncbi_408767	Hippo signaling pathway
piR-bmo-941843	ncbi_725591	Hippo signaling pathway
piR-bmo-955069	ncbi_406122	Hippo signaling pathway
piR-bmo-955069	ncbi_727368	Hippo signaling pathway
piR-bmo-955069	ncbi_413834	Hippo signaling pathway
piR-bmo-955069	ncbi_412108	Hippo signaling pathway
piR-bmo-955069	ncbi_724292	Hippo signaling pathway
piR-bmo-955069	ncbi_409084	Hippo signaling pathway
piR-bmo-955069	ncbi_409898	Hippo signaling pathway
piR-bmo-955069	ncbi_551706	Hippo signaling pathway
piR-bmo-955069	ncbi_552079	Hippo signaling pathway
piR-bmo-955069	ncbi_413423	Hippo signaling pathway
piR-bmo-955069	ncbi_408767	Hippo signaling pathway
piR-bmo-955069	ncbi_725591	Hippo signaling pathway
piR-bmo-955069	ncbi_409904	Hippo signaling pathway
piR-bmo-955069	ncbi_410009	Hippo signaling pathway
piR-bmo-955069	ncbi_408297	Hippo signaling pathway
piR-bmo-955069	ncbi_408616	Hippo signaling pathway
piR-bmo-955069	ncbi_409800	Hippo signaling pathway
piR-bmo-962854	ncbi_408951	Hippo signaling pathway
piR-bmo-962854	ncbi_413440	Hippo signaling pathway
piR-bmo-962854	ncbi_724292	Hippo signaling pathway
piR-bmo-962854	ncbi_412617	Hippo signaling pathway
piR-bmo-962854	ncbi_552413	Hippo signaling pathway
piR-bmo-962854	ncbi_409020	Hippo signaling pathway
piR-bmo-962854	ncbi_100577697	Hippo signaling pathway
piR-bmo-967173	ncbi_413834	Hippo signaling pathway
piR-bmo-967173	ncbi_724292	Hippo signaling pathway
piR-bmo-967173	ncbi_551706	Hippo signaling pathway
piR-bmo-967173	ncbi_408767	Hippo signaling pathway
piR-bmo-967173	ncbi_409904	Hippo signaling pathway
piR-bmo-967173	ncbi_726759	Hippo signaling pathway
piR-bmo-967173	ncbi_409084	Hippo signaling pathway
piR-bmo-967173	ncbi_413502	Hippo signaling pathway
piR-bmo-967470	ncbi_406122	Hippo signaling pathway
piR-bmo-967470	ncbi_724888	Hippo signaling pathway
piR-bmo-967470	ncbi_409286	Hippo signaling pathway
piR-bmo-967470	ncbi_412108	Hippo signaling pathway
piR-bmo-967470	ncbi_724292	Hippo signaling pathway
piR-bmo-967470	ncbi_408616	Hippo signaling pathway
piR-bmo-967470	ncbi_551706	Hippo signaling pathway
piR-bmo-967470	ncbi_552079	Hippo signaling pathway
piR-bmo-967470	ncbi_102655329	Hippo signaling pathway
piR-bmo-967470	ncbi_408297	Hippo signaling pathway
piR-bmo-967470	ncbi_409084	Hippo signaling pathway
piR-bmo-967470	ncbi_411678	Hippo signaling pathway
piR-bmo-96968	ncbi_724888	Hippo signaling pathway
piR-bmo-96968	ncbi_409286	Hippo signaling pathway
piR-bmo-96968	ncbi_724292	Hippo signaling pathway
piR-bmo-96968	ncbi_552079	Hippo signaling pathway
piR-bmo-96968	ncbi_102655329	Hippo signaling pathway
piR-bmo-96968	ncbi_725404	Hippo signaling pathway
piR-bmo-96968	ncbi_411327	Hippo signaling pathway
piR-bmo-96968	ncbi_408431	Hippo signaling pathway
piR-bmo-986023	ncbi_413440	Hippo signaling pathway
piR-bmo-986023	ncbi_408951	Hippo signaling pathway
piR-bmo-986023	ncbi_724292	Hippo signaling pathway
piR-bmo-986023	ncbi_409898	Hippo signaling pathway
piR-bmo-986023	ncbi_551706	Hippo signaling pathway
piR-bmo-986023	ncbi_408767	Hippo signaling pathway
piR-bmo-986023	ncbi_413669	Hippo signaling pathway
piR-bmo-986023	ncbi_408297	Hippo signaling pathway
piR-bmo-1008436	ncbi_409158	Wnt signaling pathway
piR-bmo-1008436	ncbi_724437	Wnt signaling pathway
piR-bmo-1008436	ncbi_551508	Wnt signaling pathway
piR-bmo-1008436	ncbi_409321	Wnt signaling pathway
piR-bmo-1008436	ncbi_413169	Wnt signaling pathway
piR-bmo-1008436	ncbi_408976	Wnt signaling pathway
piR-bmo-1008436	ncbi_552805	Wnt signaling pathway
piR-bmo-1008436	ncbi_552177	Wnt signaling pathway
piR-bmo-1008436	ncbi_409791	Wnt signaling pathway
piR-bmo-1049171	ncbi_100578506	Wnt signaling pathway
piR-bmo-1049171	ncbi_724378	Wnt signaling pathway
piR-bmo-1049171	ncbi_727363	Wnt signaling pathway
piR-bmo-1049171	ncbi_409286	Wnt signaling pathway
piR-bmo-1049171	ncbi_408399	Wnt signaling pathway
piR-bmo-1049171	ncbi_100576247	Wnt signaling pathway
piR-bmo-1049171	ncbi_408976	Wnt signaling pathway
piR-bmo-1049171	ncbi_726280	Wnt signaling pathway
piR-bmo-1064558	ncbi_408399	Wnt signaling pathway
piR-bmo-1064558	ncbi_100578506	Wnt signaling pathway
piR-bmo-1064558	ncbi_726113	Wnt signaling pathway
piR-bmo-1064558	ncbi_726289	Wnt signaling pathway
piR-bmo-1064558	ncbi_412108	Wnt signaling pathway
piR-bmo-1064558	ncbi_551508	Wnt signaling pathway
piR-bmo-1064558	ncbi_409050	Wnt signaling pathway
piR-bmo-1064558	ncbi_551517	Wnt signaling pathway
piR-bmo-1064558	ncbi_413809	Wnt signaling pathway
piR-bmo-1064558	ncbi_100576156	Wnt signaling pathway
piR-bmo-1064558	ncbi_413169	Wnt signaling pathway
piR-bmo-1064558	ncbi_411919	Wnt signaling pathway
piR-bmo-1064558	ncbi_409791	Wnt signaling pathway
piR-bmo-1064558	ncbi_410565	Wnt signaling pathway
piR-bmo-1066173	ncbi_726113	Wnt signaling pathway
piR-bmo-1066173	ncbi_551508	Wnt signaling pathway
piR-bmo-1066173	ncbi_552177	Wnt signaling pathway
piR-bmo-1066173	ncbi_412442	Wnt signaling pathway
piR-bmo-1103192	ncbi_408894	Wnt signaling pathway
piR-bmo-1103192	ncbi_726671	Wnt signaling pathway
piR-bmo-1103192	ncbi_551021	Wnt signaling pathway
piR-bmo-11093	ncbi_100576247	Wnt signaling pathway
piR-bmo-11093	ncbi_551517	Wnt signaling pathway
piR-bmo-11093	ncbi_410808	Wnt signaling pathway
piR-bmo-11093	ncbi_726671	Wnt signaling pathway
piR-bmo-11093	ncbi_552177	Wnt signaling pathway
piR-bmo-11093	ncbi_410724	Wnt signaling pathway
piR-bmo-11093	ncbi_552138	Wnt signaling pathway
piR-bmo-1153430	ncbi_409286	Wnt signaling pathway
piR-bmo-1153430	ncbi_408399	Wnt signaling pathway
piR-bmo-1153430	ncbi_102654533	Wnt signaling pathway
piR-bmo-1153430	ncbi_724437	Wnt signaling pathway
piR-bmo-1153430	ncbi_406106	Wnt signaling pathway
piR-bmo-1153430	ncbi_413502	Wnt signaling pathway
piR-bmo-1153430	ncbi_551517	Wnt signaling pathway
piR-bmo-1175542	ncbi_724378	Wnt signaling pathway
piR-bmo-1175542	ncbi_409158	Wnt signaling pathway
piR-bmo-1175542	ncbi_102654533	Wnt signaling pathway
piR-bmo-1175542	ncbi_100576247	Wnt signaling pathway
piR-bmo-1175542	ncbi_724501	Wnt signaling pathway
piR-bmo-1175542	ncbi_413809	Wnt signaling pathway
piR-bmo-1175542	ncbi_408996	Wnt signaling pathway
piR-bmo-1175542	ncbi_413502	Wnt signaling pathway
piR-bmo-1179747	ncbi_406106	Wnt signaling pathway
piR-bmo-1179747	ncbi_727363	Wnt signaling pathway
piR-bmo-1179747	ncbi_551691	Wnt signaling pathway
piR-bmo-1179747	ncbi_409001	Wnt signaling pathway
piR-bmo-1179747	ncbi_414037	Wnt signaling pathway
piR-bmo-1179747	ncbi_410724	Wnt signaling pathway
piR-bmo-1179747	ncbi_413500	Wnt signaling pathway
piR-bmo-1179747	ncbi_551554	Wnt signaling pathway
piR-bmo-1183075	ncbi_408399	Wnt signaling pathway
piR-bmo-1183075	ncbi_102654533	Wnt signaling pathway
piR-bmo-1183075	ncbi_409321	Wnt signaling pathway
piR-bmo-1183075	ncbi_410565	Wnt signaling pathway
piR-bmo-1183075	ncbi_552419	Wnt signaling pathway
piR-bmo-1183075	ncbi_550976	Wnt signaling pathway
piR-bmo-1184482	ncbi_408399	Wnt signaling pathway
piR-bmo-1184482	ncbi_102654533	Wnt signaling pathway
piR-bmo-1184482	ncbi_412108	Wnt signaling pathway
piR-bmo-1184482	ncbi_100576247	Wnt signaling pathway
piR-bmo-1184482	ncbi_550976	Wnt signaling pathway
piR-bmo-1186994	ncbi_100576247	Wnt signaling pathway
piR-bmo-1188062	ncbi_102654533	Wnt signaling pathway
piR-bmo-1188062	ncbi_412108	Wnt signaling pathway
piR-bmo-1188062	ncbi_100576247	Wnt signaling pathway
piR-bmo-1188062	ncbi_408996	Wnt signaling pathway
piR-bmo-1188284	ncbi_100576247	Wnt signaling pathway
piR-bmo-1188284	ncbi_409001	Wnt signaling pathway
piR-bmo-1188284	ncbi_409050	Wnt signaling pathway
piR-bmo-1188284	ncbi_413169	Wnt signaling pathway
piR-bmo-1188284	ncbi_408976	Wnt signaling pathway
piR-bmo-1188284	ncbi_726280	Wnt signaling pathway
piR-bmo-1188284	ncbi_724471	Wnt signaling pathway
piR-bmo-1188284	ncbi_410956	Wnt signaling pathway
piR-bmo-1188284	ncbi_408996	Wnt signaling pathway
piR-bmo-1202932	ncbi_102654533	Wnt signaling pathway
piR-bmo-1202932	ncbi_412108	Wnt signaling pathway
piR-bmo-1202932	ncbi_100576247	Wnt signaling pathway
piR-bmo-1204714	ncbi_408399	Wnt signaling pathway
piR-bmo-1204714	ncbi_102654533	Wnt signaling pathway
piR-bmo-1204714	ncbi_409321	Wnt signaling pathway
piR-bmo-1204714	ncbi_410565	Wnt signaling pathway
piR-bmo-1204714	ncbi_552419	Wnt signaling pathway
piR-bmo-1204714	ncbi_550976	Wnt signaling pathway
piR-bmo-1220544	ncbi_724437	Wnt signaling pathway
piR-bmo-1220544	ncbi_724501	Wnt signaling pathway
piR-bmo-1220544	ncbi_410129	Wnt signaling pathway
piR-bmo-1250739	ncbi_406106	Wnt signaling pathway
piR-bmo-1250739	ncbi_727363	Wnt signaling pathway
piR-bmo-1250739	ncbi_551691	Wnt signaling pathway
piR-bmo-1250739	ncbi_409001	Wnt signaling pathway
piR-bmo-1250739	ncbi_414037	Wnt signaling pathway
piR-bmo-1250739	ncbi_410724	Wnt signaling pathway
piR-bmo-1250739	ncbi_413500	Wnt signaling pathway
piR-bmo-1250739	ncbi_409791	Wnt signaling pathway
piR-bmo-1250739	ncbi_551554	Wnt signaling pathway
piR-bmo-14476	ncbi_100576247	Wnt signaling pathway
piR-bmo-14476	ncbi_551517	Wnt signaling pathway
piR-bmo-14476	ncbi_410808	Wnt signaling pathway
piR-bmo-14476	ncbi_726671	Wnt signaling pathway
piR-bmo-14476	ncbi_552177	Wnt signaling pathway
piR-bmo-14476	ncbi_410724	Wnt signaling pathway
piR-bmo-14476	ncbi_552138	Wnt signaling pathway
piR-bmo-15258	ncbi_100576247	Wnt signaling pathway
piR-bmo-15258	ncbi_551517	Wnt signaling pathway
piR-bmo-15258	ncbi_410808	Wnt signaling pathway
piR-bmo-15258	ncbi_726671	Wnt signaling pathway
piR-bmo-15258	ncbi_552177	Wnt signaling pathway
piR-bmo-15258	ncbi_410724	Wnt signaling pathway
piR-bmo-15258	ncbi_552138	Wnt signaling pathway
piR-bmo-16164	ncbi_100576247	Wnt signaling pathway
piR-bmo-16164	ncbi_551517	Wnt signaling pathway
piR-bmo-16164	ncbi_410808	Wnt signaling pathway
piR-bmo-16164	ncbi_726671	Wnt signaling pathway
piR-bmo-16164	ncbi_552177	Wnt signaling pathway
piR-bmo-16164	ncbi_410724	Wnt signaling pathway
piR-bmo-16164	ncbi_552138	Wnt signaling pathway
piR-bmo-225379	ncbi_100578506	Wnt signaling pathway
piR-bmo-225379	ncbi_409050	Wnt signaling pathway
piR-bmo-225379	ncbi_409321	Wnt signaling pathway
piR-bmo-225379	ncbi_413169	Wnt signaling pathway
piR-bmo-225379	ncbi_410565	Wnt signaling pathway
piR-bmo-225379	ncbi_410808	Wnt signaling pathway
piR-bmo-225379	ncbi_552177	Wnt signaling pathway
piR-bmo-225380	ncbi_100578506	Wnt signaling pathway
piR-bmo-225380	ncbi_409286	Wnt signaling pathway
piR-bmo-225380	ncbi_409050	Wnt signaling pathway
piR-bmo-225380	ncbi_409321	Wnt signaling pathway
piR-bmo-225380	ncbi_413169	Wnt signaling pathway
piR-bmo-225380	ncbi_410565	Wnt signaling pathway
piR-bmo-225380	ncbi_410808	Wnt signaling pathway
piR-bmo-225380	ncbi_552177	Wnt signaling pathway
piR-bmo-241618	ncbi_413502	Wnt signaling pathway
piR-bmo-247619	ncbi_406106	Wnt signaling pathway
piR-bmo-247619	ncbi_551691	Wnt signaling pathway
piR-bmo-247619	ncbi_408399	Wnt signaling pathway
piR-bmo-247619	ncbi_724997	Wnt signaling pathway
piR-bmo-247619	ncbi_411919	Wnt signaling pathway
piR-bmo-247619	ncbi_412108	Wnt signaling pathway
piR-bmo-247619	ncbi_410724	Wnt signaling pathway
piR-bmo-247619	ncbi_552419	Wnt signaling pathway
piR-bmo-247619	ncbi_550976	Wnt signaling pathway
piR-bmo-247619	ncbi_410956	Wnt signaling pathway
piR-bmo-247619	ncbi_411046	Wnt signaling pathway
piR-bmo-247619	ncbi_726671	Wnt signaling pathway
piR-bmo-247619	ncbi_413501	Wnt signaling pathway
piR-bmo-24995	ncbi_409286	Wnt signaling pathway
piR-bmo-24995	ncbi_409158	Wnt signaling pathway
piR-bmo-24995	ncbi_551655	Wnt signaling pathway
piR-bmo-24995	ncbi_551691	Wnt signaling pathway
piR-bmo-24995	ncbi_409050	Wnt signaling pathway
piR-bmo-24995	ncbi_408976	Wnt signaling pathway
piR-bmo-24995	ncbi_724471	Wnt signaling pathway
piR-bmo-24995	ncbi_408996	Wnt signaling pathway
piR-bmo-24995	ncbi_413500	Wnt signaling pathway
piR-bmo-24995	ncbi_410184	Wnt signaling pathway
piR-bmo-24995	ncbi_551313	Wnt signaling pathway
piR-bmo-317993	ncbi_100578506	Wnt signaling pathway
piR-bmo-317993	ncbi_409050	Wnt signaling pathway
piR-bmo-317993	ncbi_413169	Wnt signaling pathway
piR-bmo-317993	ncbi_552177	Wnt signaling pathway
piR-bmo-317993	ncbi_410565	Wnt signaling pathway
piR-bmo-320357	ncbi_726289	Wnt signaling pathway
piR-bmo-320357	ncbi_409286	Wnt signaling pathway
piR-bmo-320357	ncbi_409158	Wnt signaling pathway
piR-bmo-320357	ncbi_102654533	Wnt signaling pathway
piR-bmo-320357	ncbi_408976	Wnt signaling pathway
piR-bmo-320357	ncbi_410724	Wnt signaling pathway
piR-bmo-320357	ncbi_724471	Wnt signaling pathway
piR-bmo-320357	ncbi_411046	Wnt signaling pathway
piR-bmo-320357	ncbi_411919	Wnt signaling pathway
piR-bmo-320357	ncbi_413501	Wnt signaling pathway
piR-bmo-320357	ncbi_413183	Wnt signaling pathway
piR-bmo-325111	ncbi_408894	Wnt signaling pathway
piR-bmo-362828	ncbi_408894	Wnt signaling pathway
piR-bmo-378755	ncbi_409286	Wnt signaling pathway
piR-bmo-378755	ncbi_102654533	Wnt signaling pathway
piR-bmo-378755	ncbi_412108	Wnt signaling pathway
piR-bmo-378755	ncbi_551517	Wnt signaling pathway
piR-bmo-378755	ncbi_409321	Wnt signaling pathway
piR-bmo-378755	ncbi_413169	Wnt signaling pathway
piR-bmo-378755	ncbi_726280	Wnt signaling pathway
piR-bmo-39500	ncbi_100576247	Wnt signaling pathway
piR-bmo-39500	ncbi_551517	Wnt signaling pathway
piR-bmo-39500	ncbi_410808	Wnt signaling pathway
piR-bmo-39500	ncbi_726671	Wnt signaling pathway
piR-bmo-39500	ncbi_552177	Wnt signaling pathway
piR-bmo-39500	ncbi_410724	Wnt signaling pathway
piR-bmo-39500	ncbi_552138	Wnt signaling pathway
piR-bmo-39501	ncbi_100576247	Wnt signaling pathway
piR-bmo-39501	ncbi_551517	Wnt signaling pathway
piR-bmo-39501	ncbi_410808	Wnt signaling pathway
piR-bmo-39501	ncbi_726671	Wnt signaling pathway
piR-bmo-39501	ncbi_552177	Wnt signaling pathway
piR-bmo-39501	ncbi_410724	Wnt signaling pathway
piR-bmo-39501	ncbi_552138	Wnt signaling pathway
piR-bmo-41098	ncbi_408791	Wnt signaling pathway
piR-bmo-41098	ncbi_551691	Wnt signaling pathway
piR-bmo-41098	ncbi_726280	Wnt signaling pathway
piR-bmo-41098	ncbi_724471	Wnt signaling pathway
piR-bmo-41098	ncbi_410956	Wnt signaling pathway
piR-bmo-41098	ncbi_551021	Wnt signaling pathway
piR-bmo-41098	ncbi_410129	Wnt signaling pathway
piR-bmo-44002	ncbi_100578506	Wnt signaling pathway
piR-bmo-44002	ncbi_409050	Wnt signaling pathway
piR-bmo-44002	ncbi_413169	Wnt signaling pathway
piR-bmo-44002	ncbi_552177	Wnt signaling pathway
piR-bmo-44002	ncbi_410565	Wnt signaling pathway
piR-bmo-458012	ncbi_413502	Wnt signaling pathway
piR-bmo-458012	ncbi_411046	Wnt signaling pathway
piR-bmo-458012	ncbi_552177	Wnt signaling pathway
piR-bmo-466225	ncbi_100578506	Wnt signaling pathway
piR-bmo-466225	ncbi_408791	Wnt signaling pathway
piR-bmo-466225	ncbi_551508	Wnt signaling pathway
piR-bmo-466225	ncbi_409001	Wnt signaling pathway
piR-bmo-466225	ncbi_726332	Wnt signaling pathway
piR-bmo-466225	ncbi_406106	Wnt signaling pathway
piR-bmo-466225	ncbi_726671	Wnt signaling pathway
piR-bmo-466225	ncbi_552177	Wnt signaling pathway
piR-bmo-466225	ncbi_551021	Wnt signaling pathway
piR-bmo-466225	ncbi_410565	Wnt signaling pathway
piR-bmo-471152	ncbi_408894	Wnt signaling pathway
piR-bmo-471566	ncbi_726289	Wnt signaling pathway
piR-bmo-471566	ncbi_409286	Wnt signaling pathway
piR-bmo-471566	ncbi_409158	Wnt signaling pathway
piR-bmo-471566	ncbi_102654533	Wnt signaling pathway
piR-bmo-471566	ncbi_408976	Wnt signaling pathway
piR-bmo-471566	ncbi_410724	Wnt signaling pathway
piR-bmo-471566	ncbi_724471	Wnt signaling pathway
piR-bmo-471566	ncbi_411046	Wnt signaling pathway
piR-bmo-471566	ncbi_411919	Wnt signaling pathway
piR-bmo-471566	ncbi_413501	Wnt signaling pathway
piR-bmo-471566	ncbi_413183	Wnt signaling pathway
piR-bmo-505480	ncbi_100578506	Wnt signaling pathway
piR-bmo-505480	ncbi_409286	Wnt signaling pathway
piR-bmo-505480	ncbi_409158	Wnt signaling pathway
piR-bmo-505480	ncbi_409050	Wnt signaling pathway
piR-bmo-505480	ncbi_409321	Wnt signaling pathway
piR-bmo-505480	ncbi_413169	Wnt signaling pathway
piR-bmo-505480	ncbi_410565	Wnt signaling pathway
piR-bmo-505480	ncbi_410808	Wnt signaling pathway
piR-bmo-505480	ncbi_552177	Wnt signaling pathway
piR-bmo-506267	ncbi_726280	Wnt signaling pathway
piR-bmo-506267	ncbi_726671	Wnt signaling pathway
piR-bmo-512574	ncbi_408399	Wnt signaling pathway
piR-bmo-512574	ncbi_409286	Wnt signaling pathway
piR-bmo-512574	ncbi_412108	Wnt signaling pathway
piR-bmo-512574	ncbi_409321	Wnt signaling pathway
piR-bmo-512574	ncbi_410565	Wnt signaling pathway
piR-bmo-512574	ncbi_413502	Wnt signaling pathway
piR-bmo-512574	ncbi_410956	Wnt signaling pathway
piR-bmo-512574	ncbi_552177	Wnt signaling pathway
piR-bmo-512574	ncbi_551021	Wnt signaling pathway
piR-bmo-512574	ncbi_408996	Wnt signaling pathway
piR-bmo-512574	ncbi_724501	Wnt signaling pathway
piR-bmo-518588	ncbi_408791	Wnt signaling pathway
piR-bmo-518588	ncbi_409001	Wnt signaling pathway
piR-bmo-518588	ncbi_409321	Wnt signaling pathway
piR-bmo-518588	ncbi_726280	Wnt signaling pathway
piR-bmo-518588	ncbi_410724	Wnt signaling pathway
piR-bmo-518588	ncbi_410956	Wnt signaling pathway
piR-bmo-518588	ncbi_726671	Wnt signaling pathway
piR-bmo-518588	ncbi_552177	Wnt signaling pathway
piR-bmo-518588	ncbi_551021	Wnt signaling pathway
piR-bmo-518588	ncbi_408996	Wnt signaling pathway
piR-bmo-518588	ncbi_413502	Wnt signaling pathway
piR-bmo-518588	ncbi_413183	Wnt signaling pathway
piR-bmo-567424	ncbi_412108	Wnt signaling pathway
piR-bmo-567424	ncbi_551691	Wnt signaling pathway
piR-bmo-567424	ncbi_409767	Wnt signaling pathway
piR-bmo-567424	ncbi_410956	Wnt signaling pathway
piR-bmo-588947	ncbi_406106	Wnt signaling pathway
piR-bmo-588947	ncbi_726113	Wnt signaling pathway
piR-bmo-588947	ncbi_100576247	Wnt signaling pathway
piR-bmo-588947	ncbi_409001	Wnt signaling pathway
piR-bmo-588947	ncbi_551517	Wnt signaling pathway
piR-bmo-588947	ncbi_724471	Wnt signaling pathway
piR-bmo-588947	ncbi_413502	Wnt signaling pathway
piR-bmo-608008	ncbi_406106	Wnt signaling pathway
piR-bmo-608008	ncbi_409158	Wnt signaling pathway
piR-bmo-608008	ncbi_412108	Wnt signaling pathway
piR-bmo-608008	ncbi_724437	Wnt signaling pathway
piR-bmo-608008	ncbi_408976	Wnt signaling pathway
piR-bmo-608008	ncbi_410956	Wnt signaling pathway
piR-bmo-608008	ncbi_411919	Wnt signaling pathway
piR-bmo-608008	ncbi_413183	Wnt signaling pathway
piR-bmo-613889	ncbi_726113	Wnt signaling pathway
piR-bmo-613889	ncbi_724437	Wnt signaling pathway
piR-bmo-615604	ncbi_409286	Wnt signaling pathway
piR-bmo-615604	ncbi_102654533	Wnt signaling pathway
piR-bmo-615604	ncbi_412108	Wnt signaling pathway
piR-bmo-615604	ncbi_551517	Wnt signaling pathway
piR-bmo-615604	ncbi_409321	Wnt signaling pathway
piR-bmo-615604	ncbi_413169	Wnt signaling pathway
piR-bmo-615604	ncbi_726280	Wnt signaling pathway
piR-bmo-633876	ncbi_409286	Wnt signaling pathway
piR-bmo-633876	ncbi_551691	Wnt signaling pathway
piR-bmo-633876	ncbi_409767	Wnt signaling pathway
piR-bmo-633876	ncbi_410956	Wnt signaling pathway
piR-bmo-633876	ncbi_412108	Wnt signaling pathway
piR-bmo-638412	ncbi_408791	Wnt signaling pathway
piR-bmo-638412	ncbi_551691	Wnt signaling pathway
piR-bmo-638412	ncbi_409050	Wnt signaling pathway
piR-bmo-638412	ncbi_406106	Wnt signaling pathway
piR-bmo-638412	ncbi_413502	Wnt signaling pathway
piR-bmo-638412	ncbi_413501	Wnt signaling pathway
piR-bmo-638412	ncbi_551554	Wnt signaling pathway
piR-bmo-649291	ncbi_409286	Wnt signaling pathway
piR-bmo-649291	ncbi_408399	Wnt signaling pathway
piR-bmo-649291	ncbi_724437	Wnt signaling pathway
piR-bmo-649291	ncbi_406106	Wnt signaling pathway
piR-bmo-649291	ncbi_551517	Wnt signaling pathway
piR-bmo-657844	ncbi_406106	Wnt signaling pathway
piR-bmo-657844	ncbi_726113	Wnt signaling pathway
piR-bmo-657844	ncbi_100576247	Wnt signaling pathway
piR-bmo-657844	ncbi_409001	Wnt signaling pathway
piR-bmo-657844	ncbi_551517	Wnt signaling pathway
piR-bmo-657844	ncbi_726280	Wnt signaling pathway
piR-bmo-657844	ncbi_724471	Wnt signaling pathway
piR-bmo-657844	ncbi_413502	Wnt signaling pathway
piR-bmo-671250	ncbi_100578506	Wnt signaling pathway
piR-bmo-671250	ncbi_408791	Wnt signaling pathway
piR-bmo-671250	ncbi_100576247	Wnt signaling pathway
piR-bmo-671250	ncbi_724437	Wnt signaling pathway
piR-bmo-671250	ncbi_414037	Wnt signaling pathway
piR-bmo-671250	ncbi_726332	Wnt signaling pathway
piR-bmo-671250	ncbi_726671	Wnt signaling pathway
piR-bmo-671250	ncbi_552177	Wnt signaling pathway
piR-bmo-70388	ncbi_409286	Wnt signaling pathway
piR-bmo-70388	ncbi_102654533	Wnt signaling pathway
piR-bmo-70388	ncbi_409767	Wnt signaling pathway
piR-bmo-70388	ncbi_410956	Wnt signaling pathway
piR-bmo-70388	ncbi_412108	Wnt signaling pathway
piR-bmo-716466	ncbi_409286	Wnt signaling pathway
piR-bmo-716466	ncbi_409158	Wnt signaling pathway
piR-bmo-716466	ncbi_551655	Wnt signaling pathway
piR-bmo-716466	ncbi_551691	Wnt signaling pathway
piR-bmo-716466	ncbi_408976	Wnt signaling pathway
piR-bmo-716466	ncbi_724471	Wnt signaling pathway
piR-bmo-716466	ncbi_408996	Wnt signaling pathway
piR-bmo-716466	ncbi_413500	Wnt signaling pathway
piR-bmo-716466	ncbi_410184	Wnt signaling pathway
piR-bmo-716466	ncbi_551313	Wnt signaling pathway
piR-bmo-718308	ncbi_102654533	Wnt signaling pathway
piR-bmo-718308	ncbi_410956	Wnt signaling pathway
piR-bmo-718308	ncbi_408976	Wnt signaling pathway
piR-bmo-718308	ncbi_410724	Wnt signaling pathway
piR-bmo-742536	ncbi_408399	Wnt signaling pathway
piR-bmo-742536	ncbi_100578506	Wnt signaling pathway
piR-bmo-742536	ncbi_726289	Wnt signaling pathway
piR-bmo-742536	ncbi_412108	Wnt signaling pathway
piR-bmo-742536	ncbi_551508	Wnt signaling pathway
piR-bmo-742536	ncbi_409050	Wnt signaling pathway
piR-bmo-742536	ncbi_551517	Wnt signaling pathway
piR-bmo-742536	ncbi_413809	Wnt signaling pathway
piR-bmo-742536	ncbi_100576156	Wnt signaling pathway
piR-bmo-742536	ncbi_411919	Wnt signaling pathway
piR-bmo-742536	ncbi_410565	Wnt signaling pathway
piR-bmo-748814	ncbi_551508	Wnt signaling pathway
piR-bmo-748814	ncbi_409050	Wnt signaling pathway
piR-bmo-748815	ncbi_551508	Wnt signaling pathway
piR-bmo-748815	ncbi_409050	Wnt signaling pathway
piR-bmo-748815	ncbi_724471	Wnt signaling pathway
piR-bmo-748816	ncbi_409050	Wnt signaling pathway
piR-bmo-748816	ncbi_408691	Wnt signaling pathway
piR-bmo-748816	ncbi_724471	Wnt signaling pathway
piR-bmo-748816	ncbi_413500	Wnt signaling pathway
piR-bmo-755554	ncbi_409158	Wnt signaling pathway
piR-bmo-755554	ncbi_408399	Wnt signaling pathway
piR-bmo-755554	ncbi_409050	Wnt signaling pathway
piR-bmo-755554	ncbi_408976	Wnt signaling pathway
piR-bmo-755554	ncbi_550976	Wnt signaling pathway
piR-bmo-755554	ncbi_410956	Wnt signaling pathway
piR-bmo-755554	ncbi_411046	Wnt signaling pathway
piR-bmo-771407	ncbi_409158	Wnt signaling pathway
piR-bmo-771407	ncbi_724437	Wnt signaling pathway
piR-bmo-771407	ncbi_551508	Wnt signaling pathway
piR-bmo-771407	ncbi_409321	Wnt signaling pathway
piR-bmo-771407	ncbi_413169	Wnt signaling pathway
piR-bmo-771407	ncbi_408976	Wnt signaling pathway
piR-bmo-771407	ncbi_552805	Wnt signaling pathway
piR-bmo-771407	ncbi_552177	Wnt signaling pathway
piR-bmo-771407	ncbi_409791	Wnt signaling pathway
piR-bmo-771408	ncbi_409158	Wnt signaling pathway
piR-bmo-771408	ncbi_724437	Wnt signaling pathway
piR-bmo-771408	ncbi_551508	Wnt signaling pathway
piR-bmo-771408	ncbi_409321	Wnt signaling pathway
piR-bmo-771408	ncbi_413169	Wnt signaling pathway
piR-bmo-771408	ncbi_408976	Wnt signaling pathway
piR-bmo-771408	ncbi_552805	Wnt signaling pathway
piR-bmo-771408	ncbi_409791	Wnt signaling pathway
piR-bmo-772496	ncbi_408399	Wnt signaling pathway
piR-bmo-772496	ncbi_414037	Wnt signaling pathway
piR-bmo-772496	ncbi_409050	Wnt signaling pathway
piR-bmo-772496	ncbi_726332	Wnt signaling pathway
piR-bmo-772496	ncbi_726671	Wnt signaling pathway
piR-bmo-772496	ncbi_552177	Wnt signaling pathway
piR-bmo-772496	ncbi_724501	Wnt signaling pathway
piR-bmo-774986	ncbi_408894	Wnt signaling pathway
piR-bmo-774986	ncbi_408976	Wnt signaling pathway
piR-bmo-774986	ncbi_411046	Wnt signaling pathway
piR-bmo-774986	ncbi_552177	Wnt signaling pathway
piR-bmo-774986	ncbi_552340	Wnt signaling pathway
piR-bmo-774987	ncbi_408894	Wnt signaling pathway
piR-bmo-774987	ncbi_408976	Wnt signaling pathway
piR-bmo-774987	ncbi_411046	Wnt signaling pathway
piR-bmo-774987	ncbi_726671	Wnt signaling pathway
piR-bmo-774987	ncbi_552177	Wnt signaling pathway
piR-bmo-774987	ncbi_552340	Wnt signaling pathway
piR-bmo-784272	ncbi_408894	Wnt signaling pathway
piR-bmo-784272	ncbi_726671	Wnt signaling pathway
piR-bmo-784272	ncbi_551021	Wnt signaling pathway
piR-bmo-788843	ncbi_726280	Wnt signaling pathway
piR-bmo-788843	ncbi_724471	Wnt signaling pathway
piR-bmo-788843	ncbi_413501	Wnt signaling pathway
piR-bmo-810601	ncbi_411919	Wnt signaling pathway
piR-bmo-810601	ncbi_551517	Wnt signaling pathway
piR-bmo-810601	ncbi_408976	Wnt signaling pathway
piR-bmo-810601	ncbi_100576156	Wnt signaling pathway
piR-bmo-810601	ncbi_552177	Wnt signaling pathway
piR-bmo-810601	ncbi_413500	Wnt signaling pathway
piR-bmo-810601	ncbi_413502	Wnt signaling pathway
piR-bmo-818704	ncbi_409050	Wnt signaling pathway
piR-bmo-818704	ncbi_724471	Wnt signaling pathway
piR-bmo-828146	ncbi_100578506	Wnt signaling pathway
piR-bmo-828146	ncbi_408791	Wnt signaling pathway
piR-bmo-828146	ncbi_551508	Wnt signaling pathway
piR-bmo-828146	ncbi_409001	Wnt signaling pathway
piR-bmo-828146	ncbi_726332	Wnt signaling pathway
piR-bmo-828146	ncbi_406106	Wnt signaling pathway
piR-bmo-828146	ncbi_726671	Wnt signaling pathway
piR-bmo-828146	ncbi_552177	Wnt signaling pathway
piR-bmo-828146	ncbi_551021	Wnt signaling pathway
piR-bmo-828146	ncbi_410565	Wnt signaling pathway
piR-bmo-854309	ncbi_406106	Wnt signaling pathway
piR-bmo-854309	ncbi_726113	Wnt signaling pathway
piR-bmo-854309	ncbi_100576247	Wnt signaling pathway
piR-bmo-854309	ncbi_409001	Wnt signaling pathway
piR-bmo-854309	ncbi_551517	Wnt signaling pathway
piR-bmo-854309	ncbi_726280	Wnt signaling pathway
piR-bmo-854309	ncbi_724471	Wnt signaling pathway
piR-bmo-854309	ncbi_413502	Wnt signaling pathway
piR-bmo-856650	ncbi_100578506	Wnt signaling pathway
piR-bmo-856650	ncbi_409158	Wnt signaling pathway
piR-bmo-856650	ncbi_409050	Wnt signaling pathway
piR-bmo-856650	ncbi_409321	Wnt signaling pathway
piR-bmo-856650	ncbi_413169	Wnt signaling pathway
piR-bmo-856650	ncbi_410808	Wnt signaling pathway
piR-bmo-856650	ncbi_552177	Wnt signaling pathway
piR-bmo-856650	ncbi_410565	Wnt signaling pathway
piR-bmo-856695	ncbi_409321	Wnt signaling pathway
piR-bmo-856695	ncbi_726671	Wnt signaling pathway
piR-bmo-856695	ncbi_413169	Wnt signaling pathway
piR-bmo-856695	ncbi_552545	Wnt signaling pathway
piR-bmo-856695	ncbi_408996	Wnt signaling pathway
piR-bmo-856695	ncbi_413502	Wnt signaling pathway
piR-bmo-856695	ncbi_413183	Wnt signaling pathway
piR-bmo-856695	ncbi_552138	Wnt signaling pathway
piR-bmo-864985	ncbi_551508	Wnt signaling pathway
piR-bmo-864985	ncbi_409001	Wnt signaling pathway
piR-bmo-864985	ncbi_726280	Wnt signaling pathway
piR-bmo-864985	ncbi_406106	Wnt signaling pathway
piR-bmo-864985	ncbi_724471	Wnt signaling pathway
piR-bmo-865728	ncbi_102654533	Wnt signaling pathway
piR-bmo-872172	ncbi_100578506	Wnt signaling pathway
piR-bmo-872172	ncbi_724378	Wnt signaling pathway
piR-bmo-872172	ncbi_727363	Wnt signaling pathway
piR-bmo-872172	ncbi_409286	Wnt signaling pathway
piR-bmo-872172	ncbi_408399	Wnt signaling pathway
piR-bmo-872172	ncbi_100576247	Wnt signaling pathway
piR-bmo-872172	ncbi_408976	Wnt signaling pathway
piR-bmo-872172	ncbi_726280	Wnt signaling pathway
piR-bmo-904144	ncbi_726671	Wnt signaling pathway
piR-bmo-904144	ncbi_413183	Wnt signaling pathway
piR-bmo-904316	ncbi_551691	Wnt signaling pathway
piR-bmo-904316	ncbi_408399	Wnt signaling pathway
piR-bmo-904316	ncbi_408791	Wnt signaling pathway
piR-bmo-904316	ncbi_412108	Wnt signaling pathway
piR-bmo-904316	ncbi_100576247	Wnt signaling pathway
piR-bmo-904316	ncbi_724437	Wnt signaling pathway
piR-bmo-904316	ncbi_409001	Wnt signaling pathway
piR-bmo-904316	ncbi_410724	Wnt signaling pathway
piR-bmo-904316	ncbi_413502	Wnt signaling pathway
piR-bmo-904316	ncbi_550976	Wnt signaling pathway
piR-bmo-904316	ncbi_410956	Wnt signaling pathway
piR-bmo-904316	ncbi_411046	Wnt signaling pathway
piR-bmo-904316	ncbi_552545	Wnt signaling pathway
piR-bmo-904316	ncbi_552177	Wnt signaling pathway
piR-bmo-904316	ncbi_408996	Wnt signaling pathway
piR-bmo-904316	ncbi_552340	Wnt signaling pathway
piR-bmo-904316	ncbi_410129	Wnt signaling pathway
piR-bmo-904316	ncbi_413183	Wnt signaling pathway
piR-bmo-918866	ncbi_724997	Wnt signaling pathway
piR-bmo-918866	ncbi_724501	Wnt signaling pathway
piR-bmo-918866	ncbi_410808	Wnt signaling pathway
piR-bmo-918866	ncbi_410956	Wnt signaling pathway
piR-bmo-918866	ncbi_410184	Wnt signaling pathway
piR-bmo-923081	ncbi_409158	Wnt signaling pathway
piR-bmo-923081	ncbi_724437	Wnt signaling pathway
piR-bmo-923081	ncbi_551508	Wnt signaling pathway
piR-bmo-923081	ncbi_409321	Wnt signaling pathway
piR-bmo-923081	ncbi_552805	Wnt signaling pathway
piR-bmo-923081	ncbi_552177	Wnt signaling pathway
piR-bmo-923081	ncbi_409791	Wnt signaling pathway
piR-bmo-928134	ncbi_724378	Wnt signaling pathway
piR-bmo-928134	ncbi_409050	Wnt signaling pathway
piR-bmo-928134	ncbi_406106	Wnt signaling pathway
piR-bmo-928134	ncbi_408996	Wnt signaling pathway
piR-bmo-928134	ncbi_410724	Wnt signaling pathway
piR-bmo-934193	ncbi_408399	Wnt signaling pathway
piR-bmo-934193	ncbi_724997	Wnt signaling pathway
piR-bmo-934193	ncbi_412108	Wnt signaling pathway
piR-bmo-934193	ncbi_100576247	Wnt signaling pathway
piR-bmo-934193	ncbi_413169	Wnt signaling pathway
piR-bmo-934193	ncbi_410724	Wnt signaling pathway
piR-bmo-934193	ncbi_550976	Wnt signaling pathway
piR-bmo-941843	ncbi_408399	Wnt signaling pathway
piR-bmo-941843	ncbi_408976	Wnt signaling pathway
piR-bmo-941843	ncbi_550976	Wnt signaling pathway
piR-bmo-941843	ncbi_413500	Wnt signaling pathway
piR-bmo-955069	ncbi_406106	Wnt signaling pathway
piR-bmo-955069	ncbi_409158	Wnt signaling pathway
piR-bmo-955069	ncbi_412108	Wnt signaling pathway
piR-bmo-955069	ncbi_724437	Wnt signaling pathway
piR-bmo-955069	ncbi_408976	Wnt signaling pathway
piR-bmo-955069	ncbi_410956	Wnt signaling pathway
piR-bmo-955069	ncbi_411919	Wnt signaling pathway
piR-bmo-955069	ncbi_413183	Wnt signaling pathway
piR-bmo-962854	ncbi_724437	Wnt signaling pathway
piR-bmo-967173	ncbi_726289	Wnt signaling pathway
piR-bmo-967173	ncbi_551691	Wnt signaling pathway
piR-bmo-967173	ncbi_408894	Wnt signaling pathway
piR-bmo-967173	ncbi_409910	Wnt signaling pathway
piR-bmo-967173	ncbi_552340	Wnt signaling pathway
piR-bmo-967173	ncbi_413502	Wnt signaling pathway
piR-bmo-967173	ncbi_409544	Wnt signaling pathway
piR-bmo-967470	ncbi_409286	Wnt signaling pathway
piR-bmo-967470	ncbi_412108	Wnt signaling pathway
piR-bmo-967470	ncbi_551691	Wnt signaling pathway
piR-bmo-967470	ncbi_409767	Wnt signaling pathway
piR-bmo-967470	ncbi_726671	Wnt signaling pathway
piR-bmo-967470	ncbi_552177	Wnt signaling pathway
piR-bmo-967470	ncbi_551021	Wnt signaling pathway
piR-bmo-967470	ncbi_408996	Wnt signaling pathway
piR-bmo-96968	ncbi_408791	Wnt signaling pathway
piR-bmo-96968	ncbi_409286	Wnt signaling pathway
piR-bmo-96968	ncbi_409158	Wnt signaling pathway
piR-bmo-96968	ncbi_551655	Wnt signaling pathway
piR-bmo-96968	ncbi_551691	Wnt signaling pathway
piR-bmo-96968	ncbi_409050	Wnt signaling pathway
piR-bmo-96968	ncbi_408976	Wnt signaling pathway
piR-bmo-96968	ncbi_724471	Wnt signaling pathway
piR-bmo-96968	ncbi_408996	Wnt signaling pathway
piR-bmo-96968	ncbi_413500	Wnt signaling pathway
piR-bmo-96968	ncbi_410184	Wnt signaling pathway
piR-bmo-986023	ncbi_408399	Wnt signaling pathway
piR-bmo-986023	ncbi_724501	Wnt signaling pathway
piR-bmo-986023	ncbi_408976	Wnt signaling pathway
piR-bmo-986023	ncbi_406106	Wnt signaling pathway
piR-bmo-986023	ncbi_550976	Wnt signaling pathway
piR-bmo-986023	ncbi_410956	Wnt signaling pathway
piR-bmo-1008436	ncbi_727399	Notch signaling pathway
piR-bmo-1008436	ncbi_409158	Notch signaling pathway
piR-bmo-1008436	ncbi_413169	Notch signaling pathway
piR-bmo-1049171	ncbi_727363	Notch signaling pathway
piR-bmo-1049171	ncbi_726280	Notch signaling pathway
piR-bmo-1049171	ncbi_410351	Notch signaling pathway
piR-bmo-1064558	ncbi_409050	Notch signaling pathway
piR-bmo-1064558	ncbi_552178	Notch signaling pathway
piR-bmo-1064558	ncbi_413169	Notch signaling pathway
piR-bmo-1066173	ncbi_413289	Notch signaling pathway
piR-bmo-1103192	ncbi_408894	Notch signaling pathway
piR-bmo-1103192	ncbi_551225	Notch signaling pathway
piR-bmo-1153430	ncbi_551501	Notch signaling pathway
piR-bmo-1175542	ncbi_409158	Notch signaling pathway
piR-bmo-1175542	ncbi_727399	Notch signaling pathway
piR-bmo-1179747	ncbi_727363	Notch signaling pathway
piR-bmo-1179747	ncbi_413870	Notch signaling pathway
piR-bmo-1179747	ncbi_413289	Notch signaling pathway
piR-bmo-1179747	ncbi_410351	Notch signaling pathway
piR-bmo-1183075	ncbi_410351	Notch signaling pathway
piR-bmo-1184482	ncbi_724875	Notch signaling pathway
piR-bmo-1184482	ncbi_411086	Notch signaling pathway
piR-bmo-1186994	ncbi_413289	Notch signaling pathway
piR-bmo-1188062	ncbi_724875	Notch signaling pathway
piR-bmo-1188062	ncbi_411086	Notch signaling pathway
piR-bmo-1188284	ncbi_409050	Notch signaling pathway
piR-bmo-1188284	ncbi_413169	Notch signaling pathway
piR-bmo-1188284	ncbi_726280	Notch signaling pathway
piR-bmo-1202932	ncbi_724875	Notch signaling pathway
piR-bmo-1202932	ncbi_411086	Notch signaling pathway
piR-bmo-1204714	ncbi_410351	Notch signaling pathway
piR-bmo-1250739	ncbi_727363	Notch signaling pathway
piR-bmo-1250739	ncbi_413870	Notch signaling pathway
piR-bmo-1250739	ncbi_413289	Notch signaling pathway
piR-bmo-225379	ncbi_409050	Notch signaling pathway
piR-bmo-225379	ncbi_413169	Notch signaling pathway
piR-bmo-225379	ncbi_551501	Notch signaling pathway
piR-bmo-225380	ncbi_409050	Notch signaling pathway
piR-bmo-225380	ncbi_413169	Notch signaling pathway
piR-bmo-225380	ncbi_551501	Notch signaling pathway
piR-bmo-241618	ncbi_410351	Notch signaling pathway
piR-bmo-24995	ncbi_409158	Notch signaling pathway
piR-bmo-24995	ncbi_409050	Notch signaling pathway
piR-bmo-24995	ncbi_552178	Notch signaling pathway
piR-bmo-24995	ncbi_551225	Notch signaling pathway
piR-bmo-317993	ncbi_409050	Notch signaling pathway
piR-bmo-317993	ncbi_413169	Notch signaling pathway
piR-bmo-320357	ncbi_409158	Notch signaling pathway
piR-bmo-325111	ncbi_408894	Notch signaling pathway
piR-bmo-362828	ncbi_408894	Notch signaling pathway
piR-bmo-378755	ncbi_413169	Notch signaling pathway
piR-bmo-378755	ncbi_726280	Notch signaling pathway
piR-bmo-378755	ncbi_724935	Notch signaling pathway
piR-bmo-41098	ncbi_726280	Notch signaling pathway
piR-bmo-44002	ncbi_409050	Notch signaling pathway
piR-bmo-44002	ncbi_413169	Notch signaling pathway
piR-bmo-466225	ncbi_552646	Notch signaling pathway
piR-bmo-466225	ncbi_726332	Notch signaling pathway
piR-bmo-466225	ncbi_724935	Notch signaling pathway
piR-bmo-466225	ncbi_551599	Notch signaling pathway
piR-bmo-471152	ncbi_408894	Notch signaling pathway
piR-bmo-471566	ncbi_409158	Notch signaling pathway
piR-bmo-471566	ncbi_410351	Notch signaling pathway
piR-bmo-505480	ncbi_409158	Notch signaling pathway
piR-bmo-505480	ncbi_409050	Notch signaling pathway
piR-bmo-505480	ncbi_413169	Notch signaling pathway
piR-bmo-505480	ncbi_551501	Notch signaling pathway
piR-bmo-506267	ncbi_410351	Notch signaling pathway
piR-bmo-506267	ncbi_726280	Notch signaling pathway
piR-bmo-512574	ncbi_552178	Notch signaling pathway
piR-bmo-512574	ncbi_410351	Notch signaling pathway
piR-bmo-518588	ncbi_727399	Notch signaling pathway
piR-bmo-518588	ncbi_552178	Notch signaling pathway
piR-bmo-518588	ncbi_413289	Notch signaling pathway
piR-bmo-518588	ncbi_726280	Notch signaling pathway
piR-bmo-518588	ncbi_551225	Notch signaling pathway
piR-bmo-567424	ncbi_413289	Notch signaling pathway
piR-bmo-588947	ncbi_410351	Notch signaling pathway
piR-bmo-588947	ncbi_411503	Notch signaling pathway
piR-bmo-588947	ncbi_551599	Notch signaling pathway
piR-bmo-608008	ncbi_409158	Notch signaling pathway
piR-bmo-608008	ncbi_410351	Notch signaling pathway
piR-bmo-615604	ncbi_413169	Notch signaling pathway
piR-bmo-615604	ncbi_726280	Notch signaling pathway
piR-bmo-615604	ncbi_724935	Notch signaling pathway
piR-bmo-633876	ncbi_413289	Notch signaling pathway
piR-bmo-638412	ncbi_413870	Notch signaling pathway
piR-bmo-638412	ncbi_409050	Notch signaling pathway
piR-bmo-638412	ncbi_410351	Notch signaling pathway
piR-bmo-649291	ncbi_551501	Notch signaling pathway
piR-bmo-657844	ncbi_726280	Notch signaling pathway
piR-bmo-657844	ncbi_410351	Notch signaling pathway
piR-bmo-657844	ncbi_411503	Notch signaling pathway
piR-bmo-657844	ncbi_551599	Notch signaling pathway
piR-bmo-671250	ncbi_411086	Notch signaling pathway
piR-bmo-671250	ncbi_413289	Notch signaling pathway
piR-bmo-671250	ncbi_726332	Notch signaling pathway
piR-bmo-70388	ncbi_413289	Notch signaling pathway
piR-bmo-716466	ncbi_409158	Notch signaling pathway
piR-bmo-716466	ncbi_552178	Notch signaling pathway
piR-bmo-716466	ncbi_551225	Notch signaling pathway
piR-bmo-718308	ncbi_727399	Notch signaling pathway
piR-bmo-718308	ncbi_410351	Notch signaling pathway
piR-bmo-742536	ncbi_409050	Notch signaling pathway
piR-bmo-742536	ncbi_552178	Notch signaling pathway
piR-bmo-748814	ncbi_409050	Notch signaling pathway
piR-bmo-748814	ncbi_727399	Notch signaling pathway
piR-bmo-748814	ncbi_411503	Notch signaling pathway
piR-bmo-748815	ncbi_409050	Notch signaling pathway
piR-bmo-748815	ncbi_727399	Notch signaling pathway
piR-bmo-748815	ncbi_411503	Notch signaling pathway
piR-bmo-748816	ncbi_409050	Notch signaling pathway
piR-bmo-748816	ncbi_727399	Notch signaling pathway
piR-bmo-748816	ncbi_411503	Notch signaling pathway
piR-bmo-755554	ncbi_409158	Notch signaling pathway
piR-bmo-755554	ncbi_409050	Notch signaling pathway
piR-bmo-755554	ncbi_413289	Notch signaling pathway
piR-bmo-771407	ncbi_727399	Notch signaling pathway
piR-bmo-771407	ncbi_409158	Notch signaling pathway
piR-bmo-771407	ncbi_413169	Notch signaling pathway
piR-bmo-771408	ncbi_727399	Notch signaling pathway
piR-bmo-771408	ncbi_409158	Notch signaling pathway
piR-bmo-771408	ncbi_413169	Notch signaling pathway
piR-bmo-772496	ncbi_409050	Notch signaling pathway
piR-bmo-772496	ncbi_552178	Notch signaling pathway
piR-bmo-772496	ncbi_410351	Notch signaling pathway
piR-bmo-772496	ncbi_726332	Notch signaling pathway
piR-bmo-772496	ncbi_551501	Notch signaling pathway
piR-bmo-774986	ncbi_408894	Notch signaling pathway
piR-bmo-774986	ncbi_551501	Notch signaling pathway
piR-bmo-774987	ncbi_408894	Notch signaling pathway
piR-bmo-774987	ncbi_551501	Notch signaling pathway
piR-bmo-784272	ncbi_408894	Notch signaling pathway
piR-bmo-784272	ncbi_551225	Notch signaling pathway
piR-bmo-788843	ncbi_726280	Notch signaling pathway
piR-bmo-788843	ncbi_551225	Notch signaling pathway
piR-bmo-810601	ncbi_413289	Notch signaling pathway
piR-bmo-818704	ncbi_409050	Notch signaling pathway
piR-bmo-818704	ncbi_727399	Notch signaling pathway
piR-bmo-818704	ncbi_411503	Notch signaling pathway
piR-bmo-828146	ncbi_552646	Notch signaling pathway
piR-bmo-828146	ncbi_726332	Notch signaling pathway
piR-bmo-828146	ncbi_724935	Notch signaling pathway
piR-bmo-828146	ncbi_551599	Notch signaling pathway
piR-bmo-854309	ncbi_726280	Notch signaling pathway
piR-bmo-854309	ncbi_410351	Notch signaling pathway
piR-bmo-854309	ncbi_411503	Notch signaling pathway
piR-bmo-854309	ncbi_551599	Notch signaling pathway
piR-bmo-856650	ncbi_409158	Notch signaling pathway
piR-bmo-856650	ncbi_409050	Notch signaling pathway
piR-bmo-856650	ncbi_413169	Notch signaling pathway
piR-bmo-856650	ncbi_551501	Notch signaling pathway
piR-bmo-856695	ncbi_727399	Notch signaling pathway
piR-bmo-856695	ncbi_410351	Notch signaling pathway
piR-bmo-856695	ncbi_413289	Notch signaling pathway
piR-bmo-856695	ncbi_413169	Notch signaling pathway
piR-bmo-864985	ncbi_726280	Notch signaling pathway
piR-bmo-872172	ncbi_727363	Notch signaling pathway
piR-bmo-872172	ncbi_726280	Notch signaling pathway
piR-bmo-872172	ncbi_410351	Notch signaling pathway
piR-bmo-904144	ncbi_413870	Notch signaling pathway
piR-bmo-904144	ncbi_410351	Notch signaling pathway
piR-bmo-904144	ncbi_413289	Notch signaling pathway
piR-bmo-904316	ncbi_727399	Notch signaling pathway
piR-bmo-904316	ncbi_552178	Notch signaling pathway
piR-bmo-904316	ncbi_410351	Notch signaling pathway
piR-bmo-904316	ncbi_413289	Notch signaling pathway
piR-bmo-923081	ncbi_727399	Notch signaling pathway
piR-bmo-923081	ncbi_409158	Notch signaling pathway
piR-bmo-923081	ncbi_552178	Notch signaling pathway
piR-bmo-928134	ncbi_552646	Notch signaling pathway
piR-bmo-928134	ncbi_409050	Notch signaling pathway
piR-bmo-928134	ncbi_411086	Notch signaling pathway
piR-bmo-928134	ncbi_724935	Notch signaling pathway
piR-bmo-934193	ncbi_413169	Notch signaling pathway
piR-bmo-934193	ncbi_413870	Notch signaling pathway
piR-bmo-941843	ncbi_410351	Notch signaling pathway
piR-bmo-955069	ncbi_409158	Notch signaling pathway
piR-bmo-955069	ncbi_410351	Notch signaling pathway
piR-bmo-962854	ncbi_551501	Notch signaling pathway
piR-bmo-967173	ncbi_408894	Notch signaling pathway
piR-bmo-967173	ncbi_411086	Notch signaling pathway
piR-bmo-967470	ncbi_413870	Notch signaling pathway
piR-bmo-967470	ncbi_552178	Notch signaling pathway
piR-bmo-96968	ncbi_409158	Notch signaling pathway
piR-bmo-96968	ncbi_409050	Notch signaling pathway
piR-bmo-96968	ncbi_552178	Notch signaling pathway
piR-bmo-96968	ncbi_551225	Notch signaling pathway
piR-bmo-986023	ncbi_552178	Notch signaling pathway
piR-bmo-1008436	ncbi_408438	mTOR signaling pathway
piR-bmo-1008436	ncbi_410732	mTOR signaling pathway
piR-bmo-1049171	ncbi_551980	mTOR signaling pathway
piR-bmo-1049171	ncbi_408438	mTOR signaling pathway
piR-bmo-1064558	ncbi_724223	mTOR signaling pathway
piR-bmo-1064558	ncbi_413467	mTOR signaling pathway
piR-bmo-1064558	ncbi_551980	mTOR signaling pathway
piR-bmo-1064558	ncbi_409393	mTOR signaling pathway
piR-bmo-1064558	ncbi_551901	mTOR signaling pathway
piR-bmo-1064558	ncbi_412278	mTOR signaling pathway
piR-bmo-1064558	ncbi_413223	mTOR signaling pathway
piR-bmo-1064558	ncbi_408577	mTOR signaling pathway
piR-bmo-1066173	ncbi_411481	mTOR signaling pathway
piR-bmo-1103192	ncbi_551980	mTOR signaling pathway
piR-bmo-11093	ncbi_412419	mTOR signaling pathway
piR-bmo-11093	ncbi_107964907	mTOR signaling pathway
piR-bmo-1153430	ncbi_408438	mTOR signaling pathway
piR-bmo-1153430	ncbi_410732	mTOR signaling pathway
piR-bmo-1153430	ncbi_406106	mTOR signaling pathway
piR-bmo-1153430	ncbi_408577	mTOR signaling pathway
piR-bmo-1175542	ncbi_410732	mTOR signaling pathway
piR-bmo-1175542	ncbi_552549	mTOR signaling pathway
piR-bmo-1175542	ncbi_552571	mTOR signaling pathway
piR-bmo-1179747	ncbi_406106	mTOR signaling pathway
piR-bmo-1179747	ncbi_107964907	mTOR signaling pathway
piR-bmo-1183075	ncbi_725647	mTOR signaling pathway
piR-bmo-1183075	ncbi_552571	mTOR signaling pathway
piR-bmo-1184482	ncbi_408438	mTOR signaling pathway
piR-bmo-1184482	ncbi_408852	mTOR signaling pathway
piR-bmo-1186994	ncbi_408852	mTOR signaling pathway
piR-bmo-1188062	ncbi_408438	mTOR signaling pathway
piR-bmo-1188062	ncbi_408852	mTOR signaling pathway
piR-bmo-1188284	ncbi_408577	mTOR signaling pathway
piR-bmo-1188284	ncbi_409036	mTOR signaling pathway
piR-bmo-1202932	ncbi_408438	mTOR signaling pathway
piR-bmo-1202932	ncbi_408852	mTOR signaling pathway
piR-bmo-1204714	ncbi_725647	mTOR signaling pathway
piR-bmo-1204714	ncbi_552571	mTOR signaling pathway
piR-bmo-1220544	ncbi_551500	mTOR signaling pathway
piR-bmo-1220544	ncbi_726760	mTOR signaling pathway
piR-bmo-1220544	ncbi_411481	mTOR signaling pathway
piR-bmo-1250739	ncbi_406106	mTOR signaling pathway
piR-bmo-1250739	ncbi_107964907	mTOR signaling pathway
piR-bmo-14476	ncbi_408438	mTOR signaling pathway
piR-bmo-14476	ncbi_412419	mTOR signaling pathway
piR-bmo-15258	ncbi_408438	mTOR signaling pathway
piR-bmo-15258	ncbi_412419	mTOR signaling pathway
piR-bmo-15258	ncbi_107964907	mTOR signaling pathway
piR-bmo-16164	ncbi_412419	mTOR signaling pathway
piR-bmo-16164	ncbi_107964907	mTOR signaling pathway
piR-bmo-225379	ncbi_724408	mTOR signaling pathway
piR-bmo-225379	ncbi_409393	mTOR signaling pathway
piR-bmo-225379	ncbi_409886	mTOR signaling pathway
piR-bmo-225379	ncbi_552549	mTOR signaling pathway
piR-bmo-225380	ncbi_724408	mTOR signaling pathway
piR-bmo-225380	ncbi_409393	mTOR signaling pathway
piR-bmo-225380	ncbi_409886	mTOR signaling pathway
piR-bmo-225380	ncbi_408577	mTOR signaling pathway
piR-bmo-225380	ncbi_552549	mTOR signaling pathway
piR-bmo-241618	ncbi_409560	mTOR signaling pathway
piR-bmo-247619	ncbi_406106	mTOR signaling pathway
piR-bmo-247619	ncbi_551500	mTOR signaling pathway
piR-bmo-247619	ncbi_408577	mTOR signaling pathway
piR-bmo-24995	ncbi_551980	mTOR signaling pathway
piR-bmo-24995	ncbi_408438	mTOR signaling pathway
piR-bmo-24995	ncbi_410732	mTOR signaling pathway
piR-bmo-24995	ncbi_408852	mTOR signaling pathway
piR-bmo-24995	ncbi_409036	mTOR signaling pathway
piR-bmo-24995	ncbi_552549	mTOR signaling pathway
piR-bmo-317993	ncbi_724223	mTOR signaling pathway
piR-bmo-317993	ncbi_408438	mTOR signaling pathway
piR-bmo-317993	ncbi_409393	mTOR signaling pathway
piR-bmo-317993	ncbi_107964907	mTOR signaling pathway
piR-bmo-320357	ncbi_408852	mTOR signaling pathway
piR-bmo-320357	ncbi_107964907	mTOR signaling pathway
piR-bmo-320357	ncbi_408577	mTOR signaling pathway
piR-bmo-378755	ncbi_412419	mTOR signaling pathway
piR-bmo-39500	ncbi_408438	mTOR signaling pathway
piR-bmo-39500	ncbi_412419	mTOR signaling pathway
piR-bmo-39500	ncbi_107964907	mTOR signaling pathway
piR-bmo-39501	ncbi_408438	mTOR signaling pathway
piR-bmo-39501	ncbi_412419	mTOR signaling pathway
piR-bmo-39501	ncbi_107964907	mTOR signaling pathway
piR-bmo-41098	ncbi_408438	mTOR signaling pathway
piR-bmo-41098	ncbi_551500	mTOR signaling pathway
piR-bmo-41098	ncbi_552549	mTOR signaling pathway
piR-bmo-44002	ncbi_724223	mTOR signaling pathway
piR-bmo-44002	ncbi_408438	mTOR signaling pathway
piR-bmo-44002	ncbi_409393	mTOR signaling pathway
piR-bmo-44002	ncbi_107964907	mTOR signaling pathway
piR-bmo-466225	ncbi_411859	mTOR signaling pathway
piR-bmo-466225	ncbi_408438	mTOR signaling pathway
piR-bmo-466225	ncbi_410732	mTOR signaling pathway
piR-bmo-466225	ncbi_406106	mTOR signaling pathway
piR-bmo-466225	ncbi_412278	mTOR signaling pathway
piR-bmo-466225	ncbi_107964907	mTOR signaling pathway
piR-bmo-466225	ncbi_413223	mTOR signaling pathway
piR-bmo-466225	ncbi_408577	mTOR signaling pathway
piR-bmo-466225	ncbi_409560	mTOR signaling pathway
piR-bmo-471566	ncbi_408852	mTOR signaling pathway
piR-bmo-471566	ncbi_408577	mTOR signaling pathway
piR-bmo-505480	ncbi_724408	mTOR signaling pathway
piR-bmo-505480	ncbi_409393	mTOR signaling pathway
piR-bmo-505480	ncbi_409886	mTOR signaling pathway
piR-bmo-505480	ncbi_552549	mTOR signaling pathway
piR-bmo-506267	ncbi_107964907	mTOR signaling pathway
piR-bmo-512574	ncbi_408438	mTOR signaling pathway
piR-bmo-512574	ncbi_412278	mTOR signaling pathway
piR-bmo-512574	ncbi_412419	mTOR signaling pathway
piR-bmo-512574	ncbi_408577	mTOR signaling pathway
piR-bmo-512574	ncbi_411481	mTOR signaling pathway
piR-bmo-512574	ncbi_551668	mTOR signaling pathway
piR-bmo-518588	ncbi_408438	mTOR signaling pathway
piR-bmo-518588	ncbi_409393	mTOR signaling pathway
piR-bmo-518588	ncbi_551500	mTOR signaling pathway
piR-bmo-518588	ncbi_412278	mTOR signaling pathway
piR-bmo-518588	ncbi_408852	mTOR signaling pathway
piR-bmo-567424	ncbi_412419	mTOR signaling pathway
piR-bmo-588947	ncbi_406106	mTOR signaling pathway
piR-bmo-588947	ncbi_411859	mTOR signaling pathway
piR-bmo-588947	ncbi_412278	mTOR signaling pathway
piR-bmo-588947	ncbi_551668	mTOR signaling pathway
piR-bmo-588947	ncbi_552549	mTOR signaling pathway
piR-bmo-608008	ncbi_406106	mTOR signaling pathway
piR-bmo-608008	ncbi_410732	mTOR signaling pathway
piR-bmo-608008	ncbi_107964907	mTOR signaling pathway
piR-bmo-608008	ncbi_408577	mTOR signaling pathway
piR-bmo-613889	ncbi_409560	mTOR signaling pathway
piR-bmo-615604	ncbi_412419	mTOR signaling pathway
piR-bmo-633876	ncbi_412419	mTOR signaling pathway
piR-bmo-638412	ncbi_406106	mTOR signaling pathway
piR-bmo-638412	ncbi_726760	mTOR signaling pathway
piR-bmo-649291	ncbi_408438	mTOR signaling pathway
piR-bmo-649291	ncbi_410732	mTOR signaling pathway
piR-bmo-649291	ncbi_406106	mTOR signaling pathway
piR-bmo-657844	ncbi_406106	mTOR signaling pathway
piR-bmo-657844	ncbi_411859	mTOR signaling pathway
piR-bmo-657844	ncbi_412278	mTOR signaling pathway
piR-bmo-657844	ncbi_551668	mTOR signaling pathway
piR-bmo-657844	ncbi_552549	mTOR signaling pathway
piR-bmo-671250	ncbi_551980	mTOR signaling pathway
piR-bmo-671250	ncbi_408438	mTOR signaling pathway
piR-bmo-671250	ncbi_409393	mTOR signaling pathway
piR-bmo-671250	ncbi_410732	mTOR signaling pathway
piR-bmo-671250	ncbi_411481	mTOR signaling pathway
piR-bmo-671250	ncbi_413430	mTOR signaling pathway
piR-bmo-671250	ncbi_551198	mTOR signaling pathway
piR-bmo-671250	ncbi_552549	mTOR signaling pathway
piR-bmo-70388	ncbi_412419	mTOR signaling pathway
piR-bmo-716466	ncbi_551980	mTOR signaling pathway
piR-bmo-716466	ncbi_408438	mTOR signaling pathway
piR-bmo-716466	ncbi_410732	mTOR signaling pathway
piR-bmo-716466	ncbi_408852	mTOR signaling pathway
piR-bmo-716466	ncbi_409036	mTOR signaling pathway
piR-bmo-716466	ncbi_552549	mTOR signaling pathway
piR-bmo-718308	ncbi_409393	mTOR signaling pathway
piR-bmo-718308	ncbi_413223	mTOR signaling pathway
piR-bmo-718308	ncbi_408577	mTOR signaling pathway
piR-bmo-742536	ncbi_413467	mTOR signaling pathway
piR-bmo-742536	ncbi_551980	mTOR signaling pathway
piR-bmo-742536	ncbi_409393	mTOR signaling pathway
piR-bmo-742536	ncbi_551901	mTOR signaling pathway
piR-bmo-742536	ncbi_413223	mTOR signaling pathway
piR-bmo-742536	ncbi_408577	mTOR signaling pathway
piR-bmo-748814	ncbi_412278	mTOR signaling pathway
piR-bmo-748814	ncbi_412419	mTOR signaling pathway
piR-bmo-748814	ncbi_409725	mTOR signaling pathway
piR-bmo-748815	ncbi_412278	mTOR signaling pathway
piR-bmo-748815	ncbi_412419	mTOR signaling pathway
piR-bmo-748815	ncbi_409725	mTOR signaling pathway
piR-bmo-748816	ncbi_412278	mTOR signaling pathway
piR-bmo-748816	ncbi_412419	mTOR signaling pathway
piR-bmo-748816	ncbi_409725	mTOR signaling pathway
piR-bmo-771407	ncbi_408438	mTOR signaling pathway
piR-bmo-771407	ncbi_410732	mTOR signaling pathway
piR-bmo-771407	ncbi_411481	mTOR signaling pathway
piR-bmo-771408	ncbi_551500	mTOR signaling pathway
piR-bmo-771408	ncbi_410732	mTOR signaling pathway
piR-bmo-771408	ncbi_552571	mTOR signaling pathway
piR-bmo-772496	ncbi_409577	mTOR signaling pathway
piR-bmo-772496	ncbi_410732	mTOR signaling pathway
piR-bmo-772496	ncbi_413430	mTOR signaling pathway
piR-bmo-774986	ncbi_413467	mTOR signaling pathway
piR-bmo-774986	ncbi_413223	mTOR signaling pathway
piR-bmo-774987	ncbi_413467	mTOR signaling pathway
piR-bmo-774987	ncbi_413223	mTOR signaling pathway
piR-bmo-784272	ncbi_551980	mTOR signaling pathway
piR-bmo-788843	ncbi_409560	mTOR signaling pathway
piR-bmo-810601	ncbi_409036	mTOR signaling pathway
piR-bmo-818704	ncbi_412278	mTOR signaling pathway
piR-bmo-818704	ncbi_412419	mTOR signaling pathway
piR-bmo-818704	ncbi_409725	mTOR signaling pathway
piR-bmo-828146	ncbi_411859	mTOR signaling pathway
piR-bmo-828146	ncbi_408438	mTOR signaling pathway
piR-bmo-828146	ncbi_410732	mTOR signaling pathway
piR-bmo-828146	ncbi_406106	mTOR signaling pathway
piR-bmo-828146	ncbi_412278	mTOR signaling pathway
piR-bmo-828146	ncbi_107964907	mTOR signaling pathway
piR-bmo-828146	ncbi_413223	mTOR signaling pathway
piR-bmo-828146	ncbi_408577	mTOR signaling pathway
piR-bmo-828146	ncbi_409560	mTOR signaling pathway
[truncated: 3,255 more rows]

## Sheet: Am6CK vs. Am6T
Table S4. Detailed information about the targeting relationship between DEpiRNAs and target mRNAs in three comparison groups
piRNA ID	Target genes	Pathway
piR-bmo-1008436	ncbi_100577393	FoxO signaling pathway
piR-bmo-1008436	ncbi_409321	FoxO signaling pathway
piR-bmo-1008436	ncbi_408438	FoxO signaling pathway
piR-bmo-1008436	ncbi_410732	FoxO signaling pathway
piR-bmo-1008436	ncbi_413261	FoxO signaling pathway
piR-bmo-1008436	ncbi_552718	FoxO signaling pathway
piR-bmo-1008436	ncbi_409667	FoxO signaling pathway
piR-bmo-101007	ncbi_100577393	FoxO signaling pathway
piR-bmo-101007	ncbi_551198	FoxO signaling pathway
piR-bmo-101007	ncbi_408438	FoxO signaling pathway
piR-bmo-101007	ncbi_410732	FoxO signaling pathway
piR-bmo-101007	ncbi_410956	FoxO signaling pathway
piR-bmo-101007	ncbi_550930	FoxO signaling pathway
piR-bmo-101007	ncbi_413183	FoxO signaling pathway
piR-bmo-1049171	ncbi_727363	FoxO signaling pathway
piR-bmo-1049171	ncbi_409286	FoxO signaling pathway
piR-bmo-1049171	ncbi_408438	FoxO signaling pathway
piR-bmo-1049171	ncbi_413667	FoxO signaling pathway
piR-bmo-1049171	ncbi_726280	FoxO signaling pathway
piR-bmo-1084826	ncbi_412601	FoxO signaling pathway
piR-bmo-1084826	ncbi_411297	FoxO signaling pathway
piR-bmo-1087571	ncbi_552718	FoxO signaling pathway
piR-bmo-1101004	ncbi_408438	FoxO signaling pathway
piR-bmo-1101004	ncbi_725827	FoxO signaling pathway
piR-bmo-1101004	ncbi_551500	FoxO signaling pathway
piR-bmo-1101004	ncbi_411297	FoxO signaling pathway
piR-bmo-1101004	ncbi_413430	FoxO signaling pathway
piR-bmo-1103192	ncbi_550930	FoxO signaling pathway
piR-bmo-11093	ncbi_409222	FoxO signaling pathway
piR-bmo-11093	ncbi_725827	FoxO signaling pathway
piR-bmo-11093	ncbi_411917	FoxO signaling pathway
piR-bmo-11093	ncbi_107964907	FoxO signaling pathway
piR-bmo-11093	ncbi_409667	FoxO signaling pathway
piR-bmo-1125190	ncbi_727363	FoxO signaling pathway
piR-bmo-1130729	ncbi_412843	FoxO signaling pathway
piR-bmo-1153430	ncbi_409286	FoxO signaling pathway
piR-bmo-1153430	ncbi_408438	FoxO signaling pathway
piR-bmo-1153430	ncbi_410732	FoxO signaling pathway
piR-bmo-1153430	ncbi_725827	FoxO signaling pathway
piR-bmo-1153430	ncbi_413261	FoxO signaling pathway
piR-bmo-1153430	ncbi_408577	FoxO signaling pathway
piR-bmo-1153430	ncbi_411297	FoxO signaling pathway
piR-bmo-1153430	ncbi_412843	FoxO signaling pathway
piR-bmo-1153430	ncbi_413278	FoxO signaling pathway
piR-bmo-1175542	ncbi_410732	FoxO signaling pathway
piR-bmo-1179747	ncbi_727363	FoxO signaling pathway
piR-bmo-1179747	ncbi_412601	FoxO signaling pathway
piR-bmo-1179747	ncbi_107964907	FoxO signaling pathway
piR-bmo-1183075	ncbi_409222	FoxO signaling pathway
piR-bmo-1183075	ncbi_409321	FoxO signaling pathway
piR-bmo-1183075	ncbi_552718	FoxO signaling pathway
piR-bmo-1184482	ncbi_409222	FoxO signaling pathway
piR-bmo-1184482	ncbi_412108	FoxO signaling pathway
piR-bmo-1184482	ncbi_408438	FoxO signaling pathway
piR-bmo-1186994	ncbi_725827	FoxO signaling pathway
piR-bmo-1188062	ncbi_409222	FoxO signaling pathway
piR-bmo-1188062	ncbi_412108	FoxO signaling pathway
piR-bmo-1188062	ncbi_408438	FoxO signaling pathway
piR-bmo-1188284	ncbi_726051	FoxO signaling pathway
piR-bmo-1188284	ncbi_410812	FoxO signaling pathway
piR-bmo-1188284	ncbi_726280	FoxO signaling pathway
piR-bmo-1188284	ncbi_410956	FoxO signaling pathway
piR-bmo-1188284	ncbi_408577	FoxO signaling pathway
piR-bmo-1188284	ncbi_411297	FoxO signaling pathway
piR-bmo-119875	ncbi_413278	FoxO signaling pathway
piR-bmo-119875	ncbi_408438	FoxO signaling pathway
piR-bmo-119875	ncbi_725613	FoxO signaling pathway
piR-bmo-119875	ncbi_725827	FoxO signaling pathway
piR-bmo-119875	ncbi_551500	FoxO signaling pathway
piR-bmo-119875	ncbi_413667	FoxO signaling pathway
piR-bmo-1199278	ncbi_411915	FoxO signaling pathway
piR-bmo-1199278	ncbi_412108	FoxO signaling pathway
piR-bmo-1199278	ncbi_410956	FoxO signaling pathway
piR-bmo-1199278	ncbi_550930	FoxO signaling pathway
piR-bmo-1199278	ncbi_413183	FoxO signaling pathway
piR-bmo-1202932	ncbi_409222	FoxO signaling pathway
piR-bmo-1202932	ncbi_412108	FoxO signaling pathway
piR-bmo-1202932	ncbi_408438	FoxO signaling pathway
piR-bmo-1204714	ncbi_409222	FoxO signaling pathway
piR-bmo-1204714	ncbi_409321	FoxO signaling pathway
piR-bmo-1204714	ncbi_552718	FoxO signaling pathway
piR-bmo-1220544	ncbi_725184	FoxO signaling pathway
piR-bmo-1220544	ncbi_551500	FoxO signaling pathway
piR-bmo-1220544	ncbi_726760	FoxO signaling pathway
piR-bmo-1227164	ncbi_443552	FoxO signaling pathway
piR-bmo-1227164	ncbi_725827	FoxO signaling pathway
piR-bmo-1227164	ncbi_726051	FoxO signaling pathway
piR-bmo-1227164	ncbi_409222	FoxO signaling pathway
piR-bmo-1227164	ncbi_408438	FoxO signaling pathway
piR-bmo-1227164	ncbi_410732	FoxO signaling pathway
piR-bmo-1227164	ncbi_410812	FoxO signaling pathway
piR-bmo-1227164	ncbi_726280	FoxO signaling pathway
piR-bmo-1227164	ncbi_726332	FoxO signaling pathway
piR-bmo-1227164	ncbi_550739	FoxO signaling pathway
piR-bmo-1227164	ncbi_552718	FoxO signaling pathway
piR-bmo-1227164	ncbi_408577	FoxO signaling pathway
piR-bmo-1227164	ncbi_726760	FoxO signaling pathway
piR-bmo-1227164	ncbi_413183	FoxO signaling pathway
piR-bmo-1250739	ncbi_727363	FoxO signaling pathway
piR-bmo-1250739	ncbi_412601	FoxO signaling pathway
piR-bmo-1250739	ncbi_107964907	FoxO signaling pathway
piR-bmo-14055	ncbi_100577393	FoxO signaling pathway
piR-bmo-14055	ncbi_550857	FoxO signaling pathway
piR-bmo-14055	ncbi_410732	FoxO signaling pathway
piR-bmo-14055	ncbi_726280	FoxO signaling pathway
piR-bmo-14055	ncbi_411917	FoxO signaling pathway
piR-bmo-14055	ncbi_107964907	FoxO signaling pathway
piR-bmo-14055	ncbi_409667	FoxO signaling pathway
piR-bmo-14476	ncbi_409222	FoxO signaling pathway
piR-bmo-14476	ncbi_408438	FoxO signaling pathway
piR-bmo-14476	ncbi_725827	FoxO signaling pathway
piR-bmo-14476	ncbi_411917	FoxO signaling pathway
piR-bmo-14476	ncbi_409667	FoxO signaling pathway
piR-bmo-144787	ncbi_726051	FoxO signaling pathway
piR-bmo-144787	ncbi_408438	FoxO signaling pathway
piR-bmo-144787	ncbi_410956	FoxO signaling pathway
piR-bmo-144787	ncbi_727091	FoxO signaling pathway
piR-bmo-144787	ncbi_107964907	FoxO signaling pathway
piR-bmo-145295	ncbi_725827	FoxO signaling pathway
piR-bmo-145295	ncbi_412843	FoxO signaling pathway
piR-bmo-145295	ncbi_408438	FoxO signaling pathway
piR-bmo-149737	ncbi_727363	FoxO signaling pathway
piR-bmo-149737	ncbi_100577393	FoxO signaling pathway
piR-bmo-149737	ncbi_409332	FoxO signaling pathway
piR-bmo-149737	ncbi_409321	FoxO signaling pathway
piR-bmo-149737	ncbi_726280	FoxO signaling pathway
piR-bmo-149737	ncbi_408577	FoxO signaling pathway
piR-bmo-149737	ncbi_411297	FoxO signaling pathway
piR-bmo-15258	ncbi_409222	FoxO signaling pathway
piR-bmo-15258	ncbi_408438	FoxO signaling pathway
piR-bmo-15258	ncbi_725827	FoxO signaling pathway
piR-bmo-15258	ncbi_411917	FoxO signaling pathway
piR-bmo-15258	ncbi_107964907	FoxO signaling pathway
piR-bmo-16164	ncbi_409222	FoxO signaling pathway
piR-bmo-16164	ncbi_725827	FoxO signaling pathway
piR-bmo-16164	ncbi_411917	FoxO signaling pathway
piR-bmo-16164	ncbi_107964907	FoxO signaling pathway
piR-bmo-16164	ncbi_409667	FoxO signaling pathway
piR-bmo-179879	ncbi_725827	FoxO signaling pathway
piR-bmo-179879	ncbi_552718	FoxO signaling pathway
piR-bmo-18387	ncbi_408438	FoxO signaling pathway
piR-bmo-18387	ncbi_725827	FoxO signaling pathway
piR-bmo-18387	ncbi_551500	FoxO signaling pathway
piR-bmo-18387	ncbi_411297	FoxO signaling pathway
piR-bmo-18387	ncbi_413430	FoxO signaling pathway
piR-bmo-202265	ncbi_412843	FoxO signaling pathway
piR-bmo-202266	ncbi_412843	FoxO signaling pathway
piR-bmo-202267	ncbi_412843	FoxO signaling pathway
piR-bmo-208022	ncbi_408438	FoxO signaling pathway
piR-bmo-208022	ncbi_725827	FoxO signaling pathway
piR-bmo-208022	ncbi_411297	FoxO signaling pathway
piR-bmo-208022	ncbi_413430	FoxO signaling pathway
piR-bmo-237656	ncbi_100577393	FoxO signaling pathway
piR-bmo-237656	ncbi_408438	FoxO signaling pathway
piR-bmo-237656	ncbi_410732	FoxO signaling pathway
piR-bmo-237656	ncbi_410956	FoxO signaling pathway
piR-bmo-237656	ncbi_550930	FoxO signaling pathway
piR-bmo-237657	ncbi_100577393	FoxO signaling pathway
piR-bmo-237657	ncbi_551198	FoxO signaling pathway
piR-bmo-237657	ncbi_408438	FoxO signaling pathway
piR-bmo-237657	ncbi_410732	FoxO signaling pathway
piR-bmo-237657	ncbi_410956	FoxO signaling pathway
piR-bmo-237657	ncbi_550930	FoxO signaling pathway
piR-bmo-237657	ncbi_413183	FoxO signaling pathway
piR-bmo-237658	ncbi_100577393	FoxO signaling pathway
piR-bmo-237658	ncbi_551198	FoxO signaling pathway
piR-bmo-237658	ncbi_408438	FoxO signaling pathway
piR-bmo-237658	ncbi_410732	FoxO signaling pathway
piR-bmo-237658	ncbi_410956	FoxO signaling pathway
piR-bmo-237658	ncbi_550930	FoxO signaling pathway
piR-bmo-237658	ncbi_413183	FoxO signaling pathway
piR-bmo-241618	ncbi_411297	FoxO signaling pathway
piR-bmo-247619	ncbi_724740	FoxO signaling pathway
piR-bmo-247619	ncbi_412108	FoxO signaling pathway
piR-bmo-247619	ncbi_551500	FoxO signaling pathway
piR-bmo-247619	ncbi_410956	FoxO signaling pathway
piR-bmo-247619	ncbi_550930	FoxO signaling pathway
piR-bmo-247619	ncbi_408577	FoxO signaling pathway
piR-bmo-24995	ncbi_409286	FoxO signaling pathway
piR-bmo-24995	ncbi_100577393	FoxO signaling pathway
piR-bmo-24995	ncbi_550857	FoxO signaling pathway
piR-bmo-24995	ncbi_409332	FoxO signaling pathway
piR-bmo-24995	ncbi_408438	FoxO signaling pathway
piR-bmo-24995	ncbi_410732	FoxO signaling pathway
piR-bmo-24995	ncbi_411917	FoxO signaling pathway
piR-bmo-24995	ncbi_412601	FoxO signaling pathway
piR-bmo-24995	ncbi_409667	FoxO signaling pathway
piR-bmo-24995	ncbi_551860	FoxO signaling pathway
piR-bmo-258295	ncbi_725827	FoxO signaling pathway
piR-bmo-258295	ncbi_724740	FoxO signaling pathway
piR-bmo-258295	ncbi_411297	FoxO signaling pathway
piR-bmo-258296	ncbi_725827	FoxO signaling pathway
piR-bmo-258296	ncbi_724740	FoxO signaling pathway
piR-bmo-258296	ncbi_411297	FoxO signaling pathway
piR-bmo-263349	ncbi_411859	FoxO signaling pathway
piR-bmo-263349	ncbi_412108	FoxO signaling pathway
piR-bmo-263349	ncbi_413278	FoxO signaling pathway
piR-bmo-263349	ncbi_725362	FoxO signaling pathway
piR-bmo-263349	ncbi_725613	FoxO signaling pathway
piR-bmo-263349	ncbi_410812	FoxO signaling pathway
piR-bmo-263349	ncbi_726280	FoxO signaling pathway
piR-bmo-263349	ncbi_551500	FoxO signaling pathway
piR-bmo-263349	ncbi_107964907	FoxO signaling pathway
piR-bmo-263349	ncbi_726760	FoxO signaling pathway
piR-bmo-263349	ncbi_409959	FoxO signaling pathway
piR-bmo-263349	ncbi_551860	FoxO signaling pathway
piR-bmo-31793	ncbi_726051	FoxO signaling pathway
piR-bmo-31793	ncbi_100577393	FoxO signaling pathway
piR-bmo-31793	ncbi_412843	FoxO signaling pathway
piR-bmo-31793	ncbi_551500	FoxO signaling pathway
piR-bmo-320912	ncbi_408438	FoxO signaling pathway
piR-bmo-320912	ncbi_725827	FoxO signaling pathway
piR-bmo-320912	ncbi_551500	FoxO signaling pathway
piR-bmo-320912	ncbi_411297	FoxO signaling pathway
piR-bmo-320912	ncbi_413430	FoxO signaling pathway
piR-bmo-330097	ncbi_411859	FoxO signaling pathway
piR-bmo-330097	ncbi_412108	FoxO signaling pathway
piR-bmo-330097	ncbi_413278	FoxO signaling pathway
piR-bmo-330097	ncbi_725362	FoxO signaling pathway
piR-bmo-330097	ncbi_725613	FoxO signaling pathway
piR-bmo-330097	ncbi_410812	FoxO signaling pathway
piR-bmo-330097	ncbi_726280	FoxO signaling pathway
piR-bmo-330097	ncbi_551500	FoxO signaling pathway
piR-bmo-330097	ncbi_107964907	FoxO signaling pathway
piR-bmo-330097	ncbi_726760	FoxO signaling pathway
piR-bmo-330097	ncbi_409959	FoxO signaling pathway
piR-bmo-330097	ncbi_551860	FoxO signaling pathway
piR-bmo-340703	ncbi_411859	FoxO signaling pathway
piR-bmo-340703	ncbi_412108	FoxO signaling pathway
piR-bmo-340703	ncbi_413278	FoxO signaling pathway
piR-bmo-340703	ncbi_725362	FoxO signaling pathway
piR-bmo-340703	ncbi_725613	FoxO signaling pathway
piR-bmo-340703	ncbi_410812	FoxO signaling pathway
piR-bmo-340703	ncbi_726280	FoxO signaling pathway
piR-bmo-340703	ncbi_551500	FoxO signaling pathway
piR-bmo-340703	ncbi_107964907	FoxO signaling pathway
piR-bmo-340703	ncbi_726760	FoxO signaling pathway
piR-bmo-340703	ncbi_409959	FoxO signaling pathway
piR-bmo-340703	ncbi_551860	FoxO signaling pathway
piR-bmo-378755	ncbi_409286	FoxO signaling pathway
piR-bmo-378755	ncbi_412108	FoxO signaling pathway
piR-bmo-378755	ncbi_409321	FoxO signaling pathway
piR-bmo-378755	ncbi_726280	FoxO signaling pathway
piR-bmo-378755	ncbi_552718	FoxO signaling pathway
piR-bmo-39500	ncbi_409222	FoxO signaling pathway
piR-bmo-39500	ncbi_408438	FoxO signaling pathway
piR-bmo-39500	ncbi_725827	FoxO signaling pathway
piR-bmo-39500	ncbi_411917	FoxO signaling pathway
piR-bmo-39500	ncbi_107964907	FoxO signaling pathway
piR-bmo-39500	ncbi_409667	FoxO signaling pathway
piR-bmo-39501	ncbi_409222	FoxO signaling pathway
piR-bmo-39501	ncbi_408438	FoxO signaling pathway
piR-bmo-39501	ncbi_725827	FoxO signaling pathway
piR-bmo-39501	ncbi_411917	FoxO signaling pathway
piR-bmo-39501	ncbi_107964907	FoxO signaling pathway
piR-bmo-456655	ncbi_100577393	FoxO signaling pathway
piR-bmo-456655	ncbi_550857	FoxO signaling pathway
piR-bmo-456655	ncbi_410732	FoxO signaling pathway
piR-bmo-456655	ncbi_726280	FoxO signaling pathway
piR-bmo-456655	ncbi_411917	FoxO signaling pathway
piR-bmo-456655	ncbi_107964907	FoxO signaling pathway
piR-bmo-456655	ncbi_409667	FoxO signaling pathway
piR-bmo-458012	ncbi_724740	FoxO signaling pathway
piR-bmo-458012	ncbi_100577393	FoxO signaling pathway
piR-bmo-458012	ncbi_410812	FoxO signaling pathway
piR-bmo-458012	ncbi_412601	FoxO signaling pathway
piR-bmo-466225	ncbi_411859	FoxO signaling pathway
piR-bmo-466225	ncbi_409222	FoxO signaling pathway
piR-bmo-466225	ncbi_408438	FoxO signaling pathway
piR-bmo-466225	ncbi_725613	FoxO signaling pathway
piR-bmo-466225	ncbi_410732	FoxO signaling pathway
piR-bmo-466225	ncbi_726332	FoxO signaling pathway
piR-bmo-466225	ncbi_107964907	FoxO signaling pathway
piR-bmo-466225	ncbi_552718	FoxO signaling pathway
piR-bmo-466225	ncbi_408577	FoxO signaling pathway
piR-bmo-47855	ncbi_100577393	FoxO signaling pathway
piR-bmo-47855	ncbi_551198	FoxO signaling pathway
piR-bmo-47855	ncbi_408438	FoxO signaling pathway
piR-bmo-47855	ncbi_410732	FoxO signaling pathway
piR-bmo-47855	ncbi_410956	FoxO signaling pathway
piR-bmo-47855	ncbi_550930	FoxO signaling pathway
piR-bmo-47855	ncbi_413183	FoxO signaling pathway
piR-bmo-48	ncbi_551500	FoxO signaling pathway
piR-bmo-48	ncbi_408577	FoxO signaling pathway
piR-bmo-48	ncbi_411297	FoxO signaling pathway
piR-bmo-5	ncbi_551500	FoxO signaling pathway
piR-bmo-5	ncbi_408577	FoxO signaling pathway
piR-bmo-5	ncbi_411297	FoxO signaling pathway
piR-bmo-503081	ncbi_725561	FoxO signaling pathway
piR-bmo-503081	ncbi_727091	FoxO signaling pathway
piR-bmo-503081	ncbi_413183	FoxO signaling pathway
piR-bmo-512574	ncbi_409286	FoxO signaling pathway
piR-bmo-512574	ncbi_412108	FoxO signaling pathway
piR-bmo-512574	ncbi_412843	FoxO signaling pathway
piR-bmo-512574	ncbi_409321	FoxO signaling pathway
piR-bmo-512574	ncbi_408438	FoxO signaling pathway
piR-bmo-512574	ncbi_410956	FoxO signaling pathway
piR-bmo-512574	ncbi_408577	FoxO signaling pathway
piR-bmo-512574	ncbi_551860	FoxO signaling pathway
piR-bmo-514334	ncbi_725827	FoxO signaling pathway
piR-bmo-514334	ncbi_412843	FoxO signaling pathway
piR-bmo-514334	ncbi_408438	FoxO signaling pathway
piR-bmo-514334	ncbi_408577	FoxO signaling pathway
piR-bmo-514335	ncbi_725827	FoxO signaling pathway
piR-bmo-514335	ncbi_412843	FoxO signaling pathway
piR-bmo-514335	ncbi_408438	FoxO signaling pathway
piR-bmo-514335	ncbi_408577	FoxO signaling pathway
piR-bmo-51494	ncbi_727363	FoxO signaling pathway
piR-bmo-51494	ncbi_100577393	FoxO signaling pathway
piR-bmo-51494	ncbi_409332	FoxO signaling pathway
piR-bmo-51494	ncbi_409321	FoxO signaling pathway
piR-bmo-51494	ncbi_726280	FoxO signaling pathway
piR-bmo-51494	ncbi_408577	FoxO signaling pathway
piR-bmo-563193	ncbi_412843	FoxO signaling pathway
piR-bmo-567424	ncbi_724740	FoxO signaling pathway
piR-bmo-567424	ncbi_412108	FoxO signaling pathway
piR-bmo-567424	ncbi_410956	FoxO signaling pathway
piR-bmo-567424	ncbi_552718	FoxO signaling pathway
piR-bmo-588947	ncbi_411859	FoxO signaling pathway
piR-bmo-588947	ncbi_550857	FoxO signaling pathway
piR-bmo-588947	ncbi_409332	FoxO signaling pathway
piR-bmo-588947	ncbi_725362	FoxO signaling pathway
piR-bmo-588947	ncbi_550739	FoxO signaling pathway
piR-bmo-588947	ncbi_551860	FoxO signaling pathway
piR-bmo-613889	ncbi_410082	FoxO signaling pathway
piR-bmo-613889	ncbi_443552	FoxO signaling pathway
piR-bmo-613889	ncbi_100577393	FoxO signaling pathway
piR-bmo-613889	ncbi_550930	FoxO signaling pathway
piR-bmo-613889	ncbi_413261	FoxO signaling pathway
piR-bmo-613889	ncbi_411297	FoxO signaling pathway
piR-bmo-613889	ncbi_412843	FoxO signaling pathway
piR-bmo-613889	ncbi_413278	FoxO signaling pathway
piR-bmo-615604	ncbi_409286	FoxO signaling pathway
piR-bmo-615604	ncbi_412108	FoxO signaling pathway
piR-bmo-615604	ncbi_409321	FoxO signaling pathway
piR-bmo-615604	ncbi_726280	FoxO signaling pathway
piR-bmo-615604	ncbi_552718	FoxO signaling pathway
piR-bmo-633876	ncbi_725184	FoxO signaling pathway
piR-bmo-633876	ncbi_724740	FoxO signaling pathway
piR-bmo-633876	ncbi_409286	FoxO signaling pathway
piR-bmo-633876	ncbi_410956	FoxO signaling pathway
piR-bmo-633876	ncbi_412108	FoxO signaling pathway
piR-bmo-633876	ncbi_552718	FoxO signaling pathway
piR-bmo-638412	ncbi_410082	FoxO signaling pathway
piR-bmo-638412	ncbi_726051	FoxO signaling pathway
piR-bmo-638412	ncbi_100577393	FoxO signaling pathway
piR-bmo-638412	ncbi_409667	FoxO signaling pathway
piR-bmo-638412	ncbi_726760	FoxO signaling pathway
piR-bmo-638412	ncbi_411297	FoxO signaling pathway
piR-bmo-649291	ncbi_443552	FoxO signaling pathway
piR-bmo-649291	ncbi_409286	FoxO signaling pathway
piR-bmo-649291	ncbi_408438	FoxO signaling pathway
piR-bmo-649291	ncbi_410732	FoxO signaling pathway
piR-bmo-649291	ncbi_725827	FoxO signaling pathway
piR-bmo-649291	ncbi_413261	FoxO signaling pathway
piR-bmo-649291	ncbi_411297	FoxO signaling pathway
piR-bmo-649291	ncbi_412843	FoxO signaling pathway
piR-bmo-649291	ncbi_413278	FoxO signaling pathway
piR-bmo-657844	ncbi_411859	FoxO signaling pathway
piR-bmo-657844	ncbi_550857	FoxO signaling pathway
piR-bmo-657844	ncbi_409332	FoxO signaling pathway
piR-bmo-657844	ncbi_725362	FoxO signaling pathway
piR-bmo-657844	ncbi_726280	FoxO signaling pathway
piR-bmo-657844	ncbi_550739	FoxO signaling pathway
piR-bmo-657844	ncbi_551860	FoxO signaling pathway
piR-bmo-671250	ncbi_408438	FoxO signaling pathway
piR-bmo-671250	ncbi_410732	FoxO signaling pathway
piR-bmo-671250	ncbi_725827	FoxO signaling pathway
piR-bmo-671250	ncbi_726332	FoxO signaling pathway
piR-bmo-671250	ncbi_409925	FoxO signaling pathway
piR-bmo-671250	ncbi_413430	FoxO signaling pathway
piR-bmo-671250	ncbi_551198	FoxO signaling pathway
piR-bmo-70388	ncbi_725184	FoxO signaling pathway
piR-bmo-70388	ncbi_724740	FoxO signaling pathway
piR-bmo-70388	ncbi_409286	FoxO signaling pathway
piR-bmo-70388	ncbi_410956	FoxO signaling pathway
piR-bmo-70388	ncbi_412108	FoxO signaling pathway
piR-bmo-70388	ncbi_552718	FoxO signaling pathway
piR-bmo-716466	ncbi_409286	FoxO signaling pathway
piR-bmo-716466	ncbi_100577393	FoxO signaling pathway
piR-bmo-716466	ncbi_550857	FoxO signaling pathway
piR-bmo-716466	ncbi_409332	FoxO signaling pathway
piR-bmo-716466	ncbi_408438	FoxO signaling pathway
piR-bmo-716466	ncbi_410732	FoxO signaling pathway
piR-bmo-716466	ncbi_411917	FoxO signaling pathway
piR-bmo-716466	ncbi_412601	FoxO signaling pathway
piR-bmo-716466	ncbi_409667	FoxO signaling pathway
piR-bmo-716466	ncbi_551860	FoxO signaling pathway
piR-bmo-718308	ncbi_725362	FoxO signaling pathway
piR-bmo-718308	ncbi_409662	FoxO signaling pathway
piR-bmo-718308	ncbi_410956	FoxO signaling pathway
piR-bmo-718308	ncbi_409667	FoxO signaling pathway
piR-bmo-718308	ncbi_408577	FoxO signaling pathway
piR-bmo-722334	ncbi_726280	FoxO signaling pathway
piR-bmo-722334	ncbi_552718	FoxO signaling pathway
piR-bmo-742536	ncbi_411915	FoxO signaling pathway
piR-bmo-742536	ncbi_412108	FoxO signaling pathway
piR-bmo-742536	ncbi_550857	FoxO signaling pathway
piR-bmo-742536	ncbi_725613	FoxO signaling pathway
piR-bmo-742536	ncbi_409662	FoxO signaling pathway
piR-bmo-742536	ncbi_411917	FoxO signaling pathway
piR-bmo-742536	ncbi_412601	FoxO signaling pathway
piR-bmo-742536	ncbi_408577	FoxO signaling pathway
piR-bmo-742536	ncbi_551860	FoxO signaling pathway
piR-bmo-743727	ncbi_413278	FoxO signaling pathway
piR-bmo-743727	ncbi_408438	FoxO signaling pathway
piR-bmo-743727	ncbi_725613	FoxO signaling pathway
piR-bmo-743727	ncbi_551500	FoxO signaling pathway
piR-bmo-743727	ncbi_413667	FoxO signaling pathway
piR-bmo-748814	ncbi_550857	FoxO signaling pathway
piR-bmo-748814	ncbi_409332	FoxO signaling pathway
piR-bmo-748815	ncbi_550857	FoxO signaling pathway
piR-bmo-748815	ncbi_409332	FoxO signaling pathway
piR-bmo-748816	ncbi_550857	FoxO signaling pathway
piR-bmo-748816	ncbi_409332	FoxO signaling pathway
piR-bmo-771407	ncbi_100577393	FoxO signaling pathway
piR-bmo-771407	ncbi_409321	FoxO signaling pathway
piR-bmo-771407	ncbi_408438	FoxO signaling pathway
piR-bmo-771407	ncbi_410732	FoxO signaling pathway
piR-bmo-771407	ncbi_413261	FoxO signaling pathway
piR-bmo-771407	ncbi_552718	FoxO signaling pathway
piR-bmo-771407	ncbi_409667	FoxO signaling pathway
piR-bmo-771408	ncbi_100577393	FoxO signaling pathway
piR-bmo-771408	ncbi_409321	FoxO signaling pathway
piR-bmo-771408	ncbi_551500	FoxO signaling pathway
piR-bmo-771408	ncbi_410732	FoxO signaling pathway
piR-bmo-771408	ncbi_413261	FoxO signaling pathway
piR-bmo-772496	ncbi_409577	FoxO signaling pathway
piR-bmo-772496	ncbi_410732	FoxO signaling pathway
piR-bmo-772496	ncbi_726332	FoxO signaling pathway
piR-bmo-772496	ncbi_411297	FoxO signaling pathway
piR-bmo-772496	ncbi_412843	FoxO signaling pathway
piR-bmo-772496	ncbi_413430	FoxO signaling pathway
piR-bmo-774986	ncbi_550930	FoxO signaling pathway
piR-bmo-774986	ncbi_550857	FoxO signaling pathway
piR-bmo-774987	ncbi_550930	FoxO signaling pathway
piR-bmo-774987	ncbi_550857	FoxO signaling pathway
piR-bmo-784272	ncbi_550930	FoxO signaling pathway
piR-bmo-787853	ncbi_725827	FoxO signaling pathway
piR-bmo-787853	ncbi_552718	FoxO signaling pathway
piR-bmo-806084	ncbi_725561	FoxO signaling pathway
piR-bmo-806084	ncbi_726051	FoxO signaling pathway
piR-bmo-806084	ncbi_409286	FoxO signaling pathway
piR-bmo-806084	ncbi_412108	FoxO signaling pathway
piR-bmo-806084	ncbi_550857	FoxO signaling pathway
piR-bmo-806084	ncbi_725613	FoxO signaling pathway
piR-bmo-806084	ncbi_107964907	FoxO signaling pathway
piR-bmo-806084	ncbi_552718	FoxO signaling pathway
piR-bmo-806084	ncbi_409667	FoxO signaling pathway
piR-bmo-806084	ncbi_409222	FoxO signaling pathway
piR-bmo-806084	ncbi_409925	FoxO signaling pathway
piR-bmo-806084	ncbi_412843	FoxO signaling pathway
piR-bmo-806084	ncbi_413430	FoxO signaling pathway
piR-bmo-806084	ncbi_551860	FoxO signaling pathway
piR-bmo-810373	ncbi_727363	FoxO signaling pathway
piR-bmo-810601	ncbi_724740	FoxO signaling pathway
piR-bmo-810601	ncbi_100577393	FoxO signaling pathway
piR-bmo-810601	ncbi_727091	FoxO signaling pathway
piR-bmo-818704	ncbi_550857	FoxO signaling pathway
piR-bmo-818704	ncbi_409332	FoxO signaling pathway
piR-bmo-828146	ncbi_411859	FoxO signaling pathway
piR-bmo-828146	ncbi_409222	FoxO signaling pathway
piR-bmo-828146	ncbi_408438	FoxO signaling pathway
piR-bmo-828146	ncbi_725613	FoxO signaling pathway
piR-bmo-828146	ncbi_410732	FoxO signaling pathway
piR-bmo-828146	ncbi_726332	FoxO signaling pathway
piR-bmo-828146	ncbi_107964907	FoxO signaling pathway
piR-bmo-828146	ncbi_552718	FoxO signaling pathway
piR-bmo-828146	ncbi_408577	FoxO signaling pathway
piR-bmo-853072	ncbi_725827	FoxO signaling pathway
piR-bmo-853072	ncbi_551500	FoxO signaling pathway
piR-bmo-853072	ncbi_410956	FoxO signaling pathway
piR-bmo-854132	ncbi_411859	FoxO signaling pathway
piR-bmo-854132	ncbi_725184	FoxO signaling pathway
piR-bmo-854132	ncbi_411915	FoxO signaling pathway
piR-bmo-854132	ncbi_409222	FoxO signaling pathway
piR-bmo-854132	ncbi_412108	FoxO signaling pathway
piR-bmo-854132	ncbi_409577	FoxO signaling pathway
piR-bmo-854132	ncbi_725362	FoxO signaling pathway
piR-bmo-854132	ncbi_408438	FoxO signaling pathway
piR-bmo-854132	ncbi_725613	FoxO signaling pathway
piR-bmo-854132	ncbi_410732	FoxO signaling pathway
piR-bmo-854132	ncbi_410812	FoxO signaling pathway
piR-bmo-854132	ncbi_411917	FoxO signaling pathway
piR-bmo-854132	ncbi_410956	FoxO signaling pathway
piR-bmo-854132	ncbi_107964907	FoxO signaling pathway
piR-bmo-854132	ncbi_552718	FoxO signaling pathway
piR-bmo-854132	ncbi_409667	FoxO signaling pathway
piR-bmo-854132	ncbi_726760	FoxO signaling pathway
piR-bmo-854132	ncbi_409959	FoxO signaling pathway
piR-bmo-854132	ncbi_413430	FoxO signaling pathway
piR-bmo-854132	ncbi_413667	FoxO signaling pathway
piR-bmo-854309	ncbi_411859	FoxO signaling pathway
piR-bmo-854309	ncbi_550857	FoxO signaling pathway
piR-bmo-854309	ncbi_409332	FoxO signaling pathway
piR-bmo-854309	ncbi_725362	FoxO signaling pathway
piR-bmo-854309	ncbi_726280	FoxO signaling pathway
piR-bmo-854309	ncbi_550739	FoxO signaling pathway
piR-bmo-854309	ncbi_551860	FoxO signaling pathway
piR-bmo-856695	ncbi_725827	FoxO signaling pathway
piR-bmo-856695	ncbi_726051	FoxO signaling pathway
piR-bmo-856695	ncbi_409321	FoxO signaling pathway
piR-bmo-856695	ncbi_727091	FoxO signaling pathway
piR-bmo-856695	ncbi_413183	FoxO signaling pathway
piR-bmo-872172	ncbi_727363	FoxO signaling pathway
piR-bmo-872172	ncbi_409286	FoxO signaling pathway
piR-bmo-872172	ncbi_408438	FoxO signaling pathway
piR-bmo-872172	ncbi_413667	FoxO signaling pathway
piR-bmo-872172	ncbi_726280	FoxO signaling pathway
piR-bmo-8994	ncbi_408438	FoxO signaling pathway
piR-bmo-8994	ncbi_725827	FoxO signaling pathway
piR-bmo-8994	ncbi_551500	FoxO signaling pathway
piR-bmo-8994	ncbi_411297	FoxO signaling pathway
piR-bmo-8994	ncbi_413430	FoxO signaling pathway
piR-bmo-903080	ncbi_411859	FoxO signaling pathway
piR-bmo-903080	ncbi_725184	FoxO signaling pathway
piR-bmo-903080	ncbi_100577393	FoxO signaling pathway
piR-bmo-903080	ncbi_725362	FoxO signaling pathway
piR-bmo-903080	ncbi_725613	FoxO signaling pathway
piR-bmo-903080	ncbi_726280	FoxO signaling pathway
piR-bmo-903080	ncbi_550739	FoxO signaling pathway
piR-bmo-903080	ncbi_411917	FoxO signaling pathway
piR-bmo-903080	ncbi_107964907	FoxO signaling pathway
piR-bmo-903080	ncbi_408577	FoxO signaling pathway
piR-bmo-903080	ncbi_726760	FoxO signaling pathway
piR-bmo-903080	ncbi_409667	FoxO signaling pathway
piR-bmo-903080	ncbi_409925	FoxO signaling pathway
piR-bmo-903080	ncbi_551860	FoxO signaling pathway
piR-bmo-903081	ncbi_411859	FoxO signaling pathway
piR-bmo-903081	ncbi_725184	FoxO signaling pathway
piR-bmo-903081	ncbi_100577393	FoxO signaling pathway
piR-bmo-903081	ncbi_725362	FoxO signaling pathway
piR-bmo-903081	ncbi_725613	FoxO signaling pathway
piR-bmo-903081	ncbi_726280	FoxO signaling pathway
piR-bmo-903081	ncbi_550739	FoxO signaling pathway
piR-bmo-903081	ncbi_411917	FoxO signaling pathway
piR-bmo-903081	ncbi_107964907	FoxO signaling pathway
piR-bmo-903081	ncbi_408577	FoxO signaling pathway
piR-bmo-903081	ncbi_726760	FoxO signaling pathway
piR-bmo-903081	ncbi_409667	FoxO signaling pathway
piR-bmo-903081	ncbi_409925	FoxO signaling pathway
piR-bmo-903081	ncbi_551860	FoxO signaling pathway
piR-bmo-904144	ncbi_725827	FoxO signaling pathway
piR-bmo-904144	ncbi_725362	FoxO signaling pathway
piR-bmo-904144	ncbi_408577	FoxO signaling pathway
piR-bmo-904144	ncbi_411297	FoxO signaling pathway
piR-bmo-904144	ncbi_413183	FoxO signaling pathway
piR-bmo-906698	ncbi_410732	FoxO signaling pathway
piR-bmo-906698	ncbi_726280	FoxO signaling pathway
piR-bmo-906698	ncbi_410956	FoxO signaling pathway
piR-bmo-906698	ncbi_411297	FoxO signaling pathway
piR-bmo-918866	ncbi_724740	FoxO signaling pathway
piR-bmo-918866	ncbi_413667	FoxO signaling pathway
piR-bmo-918866	ncbi_410956	FoxO signaling pathway
piR-bmo-918866	ncbi_411297	FoxO signaling pathway
piR-bmo-923081	ncbi_100577393	FoxO signaling pathway
piR-bmo-923081	ncbi_409321	FoxO signaling pathway
piR-bmo-923081	ncbi_408438	FoxO signaling pathway
piR-bmo-923081	ncbi_410732	FoxO signaling pathway
piR-bmo-923081	ncbi_413261	FoxO signaling pathway
piR-bmo-923081	ncbi_552718	FoxO signaling pathway
piR-bmo-923081	ncbi_409667	FoxO signaling pathway
piR-bmo-928134	ncbi_413667	FoxO signaling pathway
piR-bmo-928134	ncbi_409667	FoxO signaling pathway
piR-bmo-928134	ncbi_408577	FoxO signaling pathway
piR-bmo-928134	ncbi_412843	FoxO signaling pathway
piR-bmo-934193	ncbi_412108	FoxO signaling pathway
piR-bmo-934193	ncbi_409667	FoxO signaling pathway
piR-bmo-934193	ncbi_552793	FoxO signaling pathway
piR-bmo-941843	ncbi_409925	FoxO signaling pathway
piR-bmo-941843	ncbi_411297	FoxO signaling pathway
piR-bmo-96136	ncbi_725827	FoxO signaling pathway
piR-bmo-96136	ncbi_412843	FoxO signaling pathway
piR-bmo-96136	ncbi_408438	FoxO signaling pathway
piR-bmo-96136	ncbi_409925	FoxO signaling pathway
piR-bmo-962854	ncbi_443552	FoxO signaling pathway
piR-bmo-962854	ncbi_100577393	FoxO signaling pathway
piR-bmo-962854	ncbi_550930	FoxO signaling pathway
piR-bmo-962854	ncbi_413261	FoxO signaling pathway
piR-bmo-962854	ncbi_411297	FoxO signaling pathway
piR-bmo-962854	ncbi_412843	FoxO signaling pathway
piR-bmo-962854	ncbi_413278	FoxO signaling pathway
piR-bmo-967173	ncbi_100577393	FoxO signaling pathway
piR-bmo-967173	ncbi_410732	FoxO signaling pathway
piR-bmo-967173	ncbi_411297	FoxO signaling pathway
piR-bmo-967470	ncbi_409286	FoxO signaling pathway
piR-bmo-967470	ncbi_412108	FoxO signaling pathway
piR-bmo-967470	ncbi_412843	FoxO signaling pathway
piR-bmo-967470	ncbi_409332	FoxO signaling pathway
piR-bmo-967470	ncbi_408438	FoxO signaling pathway
piR-bmo-967470	ncbi_725613	FoxO signaling pathway
piR-bmo-967470	ncbi_413667	FoxO signaling pathway
piR-bmo-967470	ncbi_550739	FoxO signaling pathway
piR-bmo-967470	ncbi_411297	FoxO signaling pathway
piR-bmo-969311	ncbi_725827	FoxO signaling pathway
piR-bmo-969311	ncbi_552718	FoxO signaling pathway
piR-bmo-96968	ncbi_409286	FoxO signaling pathway
piR-bmo-96968	ncbi_550857	FoxO signaling pathway
piR-bmo-96968	ncbi_409332	FoxO signaling pathway
piR-bmo-96968	ncbi_408438	FoxO signaling pathway
piR-bmo-96968	ncbi_410732	FoxO signaling pathway
piR-bmo-96968	ncbi_411917	FoxO signaling pathway
piR-bmo-96968	ncbi_412601	FoxO signaling pathway
piR-bmo-96968	ncbi_409667	FoxO signaling pathway
piR-bmo-96968	ncbi_551860	FoxO signaling pathway
piR-bmo-978209	ncbi_725827	FoxO signaling pathway
piR-bmo-978209	ncbi_411297	FoxO signaling pathway
piR-bmo-978292	ncbi_726051	FoxO signaling pathway
piR-bmo-978292	ncbi_100577393	FoxO signaling pathway
piR-bmo-978292	ncbi_412843	FoxO signaling pathway
piR-bmo-978292	ncbi_551500	FoxO signaling pathway
piR-bmo-982406	ncbi_411859	FoxO signaling pathway
piR-bmo-982406	ncbi_724740	FoxO signaling pathway
piR-bmo-982406	ncbi_100577393	FoxO signaling pathway
piR-bmo-982406	ncbi_551198	FoxO signaling pathway
piR-bmo-982406	ncbi_408438	FoxO signaling pathway
piR-bmo-982406	ncbi_410732	FoxO signaling pathway
piR-bmo-982406	ncbi_410812	FoxO signaling pathway
piR-bmo-982406	ncbi_726280	FoxO signaling pathway
piR-bmo-982406	ncbi_551500	FoxO signaling pathway
piR-bmo-982406	ncbi_410956	FoxO signaling pathway
piR-bmo-982406	ncbi_409959	FoxO signaling pathway
piR-bmo-995148	ncbi_727363	FoxO signaling pathway
piR-bmo-995148	ncbi_100577393	FoxO signaling pathway
piR-bmo-995148	ncbi_409332	FoxO signaling pathway
piR-bmo-995148	ncbi_409321	FoxO signaling pathway
piR-bmo-995148	ncbi_726280	FoxO signaling pathway
piR-bmo-995148	ncbi_408577	FoxO signaling pathway
piR-bmo-1008436	ncbi_409348	Hippo signaling pathway
piR-bmo-1008436	ncbi_724292	Hippo signaling pathway
piR-bmo-1008436	ncbi_100577697	Hippo signaling pathway
piR-bmo-101007	ncbi_406122	Hippo signaling pathway
piR-bmo-101007	ncbi_410009	Hippo signaling pathway
piR-bmo-101007	ncbi_100577697	Hippo signaling pathway
piR-bmo-101007	ncbi_552637	Hippo signaling pathway
piR-bmo-1049171	ncbi_409286	Hippo signaling pathway
piR-bmo-1049171	ncbi_724292	Hippo signaling pathway
piR-bmo-1049171	ncbi_409898	Hippo signaling pathway
piR-bmo-1049171	ncbi_408767	Hippo signaling pathway
piR-bmo-1049171	ncbi_410009	Hippo signaling pathway
piR-bmo-1066173	ncbi_408767	Hippo signaling pathway
piR-bmo-1066173	ncbi_409020	Hippo signaling pathway
piR-bmo-1084826	ncbi_410604	Hippo signaling pathway
piR-bmo-1084826	ncbi_408767	Hippo signaling pathway
piR-bmo-1084826	ncbi_410009	Hippo signaling pathway
piR-bmo-1084826	ncbi_408297	Hippo signaling pathway
piR-bmo-1084826	ncbi_409904	Hippo signaling pathway
piR-bmo-1084826	ncbi_413834	Hippo signaling pathway
piR-bmo-1087571	ncbi_551706	Hippo signaling pathway
piR-bmo-1087571	ncbi_552079	Hippo signaling pathway
piR-bmo-1087571	ncbi_413423	Hippo signaling pathway
piR-bmo-1087571	ncbi_725591	Hippo signaling pathway
piR-bmo-1087571	ncbi_409904	Hippo signaling pathway
piR-bmo-1087571	ncbi_410009	Hippo signaling pathway
piR-bmo-1087571	ncbi_408297	Hippo signaling pathway
piR-bmo-1101004	ncbi_724292	Hippo signaling pathway
piR-bmo-1101004	ncbi_408767	Hippo signaling pathway
piR-bmo-1101004	ncbi_409904	Hippo signaling pathway
piR-bmo-1101004	ncbi_550710	Hippo signaling pathway
piR-bmo-1103192	ncbi_413834	Hippo signaling pathway
piR-bmo-11093	ncbi_413440	Hippo signaling pathway
piR-bmo-11093	ncbi_412617	Hippo signaling pathway
piR-bmo-11093	ncbi_409540	Hippo signaling pathway
piR-bmo-1125190	ncbi_413440	Hippo signaling pathway
piR-bmo-1125190	ncbi_724292	Hippo signaling pathway
piR-bmo-1125190	ncbi_409898	Hippo signaling pathway
piR-bmo-1125190	ncbi_551706	Hippo signaling pathway
piR-bmo-1125190	ncbi_410009	Hippo signaling pathway
piR-bmo-1125190	ncbi_409800	Hippo signaling pathway
piR-bmo-1130729	ncbi_413440	Hippo signaling pathway
piR-bmo-1130729	ncbi_408616	Hippo signaling pathway
piR-bmo-1130729	ncbi_410009	Hippo signaling pathway
piR-bmo-1153430	ncbi_725245	Hippo signaling pathway
piR-bmo-1153430	ncbi_409286	Hippo signaling pathway
piR-bmo-1153430	ncbi_409348	Hippo signaling pathway
piR-bmo-1153430	ncbi_408951	Hippo signaling pathway
piR-bmo-1153430	ncbi_102655329	Hippo signaling pathway
piR-bmo-1153430	ncbi_410009	Hippo signaling pathway
piR-bmo-1153430	ncbi_102653846	Hippo signaling pathway
piR-bmo-1153430	ncbi_413502	Hippo signaling pathway
piR-bmo-1153430	ncbi_552637	Hippo signaling pathway
piR-bmo-1175542	ncbi_551706	Hippo signaling pathway
piR-bmo-1175542	ncbi_408767	Hippo signaling pathway
piR-bmo-1175542	ncbi_409904	Hippo signaling pathway
piR-bmo-1175542	ncbi_408297	Hippo signaling pathway
piR-bmo-1175542	ncbi_413502	Hippo signaling pathway
piR-bmo-1179747	ncbi_406122	Hippo signaling pathway
piR-bmo-1179747	ncbi_408951	Hippo signaling pathway
piR-bmo-1179747	ncbi_724292	Hippo signaling pathway
piR-bmo-1179747	ncbi_408616	Hippo signaling pathway
piR-bmo-1179747	ncbi_552079	Hippo signaling pathway
piR-bmo-1179747	ncbi_412051	Hippo signaling pathway
piR-bmo-1179747	ncbi_409020	Hippo signaling pathway
piR-bmo-1179747	ncbi_100577697	Hippo signaling pathway
piR-bmo-1183075	ncbi_408951	Hippo signaling pathway
piR-bmo-1183075	ncbi_102655329	Hippo signaling pathway
piR-bmo-1183075	ncbi_408767	Hippo signaling pathway
piR-bmo-1183075	ncbi_409904	Hippo signaling pathway
piR-bmo-1184482	ncbi_412108	Hippo signaling pathway
piR-bmo-1184482	ncbi_552079	Hippo signaling pathway
piR-bmo-1184482	ncbi_413423	Hippo signaling pathway
piR-bmo-1186994	ncbi_725851	Hippo signaling pathway
piR-bmo-1186994	ncbi_551176	Hippo signaling pathway
piR-bmo-1186994	ncbi_724292	Hippo signaling pathway
piR-bmo-1186994	ncbi_551706	Hippo signaling pathway
piR-bmo-1186994	ncbi_410075	Hippo signaling pathway
piR-bmo-1186994	ncbi_551369	Hippo signaling pathway
piR-bmo-1186994	ncbi_408292	Hippo signaling pathway
piR-bmo-1188062	ncbi_412108	Hippo signaling pathway
piR-bmo-1188062	ncbi_552079	Hippo signaling pathway
piR-bmo-1188062	ncbi_413423	Hippo signaling pathway
piR-bmo-1188062	ncbi_100577697	Hippo signaling pathway
piR-bmo-1188284	ncbi_551176	Hippo signaling pathway
piR-bmo-1188284	ncbi_409898	Hippo signaling pathway
piR-bmo-1188284	ncbi_725591	Hippo signaling pathway
piR-bmo-1188284	ncbi_551369	Hippo signaling pathway
piR-bmo-1188284	ncbi_550710	Hippo signaling pathway
piR-bmo-119875	ncbi_724888	Hippo signaling pathway
piR-bmo-119875	ncbi_724977	Hippo signaling pathway
piR-bmo-119875	ncbi_411327	Hippo signaling pathway
piR-bmo-119875	ncbi_412051	Hippo signaling pathway
piR-bmo-119875	ncbi_408297	Hippo signaling pathway
piR-bmo-1199278	ncbi_412108	Hippo signaling pathway
piR-bmo-1199278	ncbi_409348	Hippo signaling pathway
piR-bmo-1199278	ncbi_408951	Hippo signaling pathway
piR-bmo-1199278	ncbi_552079	Hippo signaling pathway
piR-bmo-1199278	ncbi_408767	Hippo signaling pathway
piR-bmo-1199278	ncbi_409904	Hippo signaling pathway
piR-bmo-1199278	ncbi_413669	Hippo signaling pathway
piR-bmo-1199278	ncbi_411327	Hippo signaling pathway
piR-bmo-1199278	ncbi_413502	Hippo signaling pathway
piR-bmo-1199278	ncbi_551265	Hippo signaling pathway
piR-bmo-1202932	ncbi_412108	Hippo signaling pathway
piR-bmo-1202932	ncbi_552079	Hippo signaling pathway
piR-bmo-1202932	ncbi_413423	Hippo signaling pathway
piR-bmo-1202932	ncbi_409904	Hippo signaling pathway
piR-bmo-1202932	ncbi_100577697	Hippo signaling pathway
piR-bmo-1204714	ncbi_408951	Hippo signaling pathway
piR-bmo-1204714	ncbi_408767	Hippo signaling pathway
piR-bmo-1220544	ncbi_724895	Hippo signaling pathway
piR-bmo-1220544	ncbi_409084	Hippo signaling pathway
piR-bmo-1220544	ncbi_410208	Hippo signaling pathway
piR-bmo-1220544	ncbi_409301	Hippo signaling pathway
piR-bmo-1220544	ncbi_408767	Hippo signaling pathway
piR-bmo-1227164	ncbi_726088	Hippo signaling pathway
piR-bmo-1227164	ncbi_100576968	Hippo signaling pathway
piR-bmo-1227164	ncbi_413834	Hippo signaling pathway
piR-bmo-1227164	ncbi_724292	Hippo signaling pathway
piR-bmo-1227164	ncbi_413423	Hippo signaling pathway
piR-bmo-1227164	ncbi_408767	Hippo signaling pathway
piR-bmo-1227164	ncbi_410009	Hippo signaling pathway
piR-bmo-1227164	ncbi_413669	Hippo signaling pathway
piR-bmo-1227164	ncbi_552413	Hippo signaling pathway
piR-bmo-1227164	ncbi_411327	Hippo signaling pathway
piR-bmo-1227164	ncbi_409084	Hippo signaling pathway
piR-bmo-1227164	ncbi_408431	Hippo signaling pathway
piR-bmo-1227164	ncbi_411678	Hippo signaling pathway
piR-bmo-1246710	ncbi_413834	Hippo signaling pathway
piR-bmo-1246710	ncbi_409084	Hippo signaling pathway
piR-bmo-1246710	ncbi_410009	Hippo signaling pathway
piR-bmo-1250739	ncbi_406122	Hippo signaling pathway
piR-bmo-1250739	ncbi_408951	Hippo signaling pathway
piR-bmo-1250739	ncbi_724292	Hippo signaling pathway
piR-bmo-1250739	ncbi_408616	Hippo signaling pathway
piR-bmo-1250739	ncbi_552079	Hippo signaling pathway
piR-bmo-1250739	ncbi_412051	Hippo signaling pathway
piR-bmo-1250739	ncbi_409020	Hippo signaling pathway
piR-bmo-1250739	ncbi_100577697	Hippo signaling pathway
piR-bmo-14055	ncbi_726088	Hippo signaling pathway
piR-bmo-14055	ncbi_725245	Hippo signaling pathway
piR-bmo-14055	ncbi_413834	Hippo signaling pathway
piR-bmo-14055	ncbi_409348	Hippo signaling pathway
piR-bmo-14055	ncbi_724292	Hippo signaling pathway
piR-bmo-14055	ncbi_408767	Hippo signaling pathway
piR-bmo-14055	ncbi_725591	Hippo signaling pathway
piR-bmo-14055	ncbi_409904	Hippo signaling pathway
piR-bmo-14055	ncbi_410009	Hippo signaling pathway
piR-bmo-14055	ncbi_413669	Hippo signaling pathway
piR-bmo-14055	ncbi_409020	Hippo signaling pathway
piR-bmo-14055	ncbi_100577697	Hippo signaling pathway
piR-bmo-14476	ncbi_413440	Hippo signaling pathway
piR-bmo-14476	ncbi_412617	Hippo signaling pathway
piR-bmo-14476	ncbi_409540	Hippo signaling pathway
piR-bmo-144787	ncbi_412617	Hippo signaling pathway
piR-bmo-144787	ncbi_409084	Hippo signaling pathway
piR-bmo-144787	ncbi_551706	Hippo signaling pathway
piR-bmo-144787	ncbi_100577697	Hippo signaling pathway
piR-bmo-145295	ncbi_725851	Hippo signaling pathway
piR-bmo-145295	ncbi_551176	Hippo signaling pathway
piR-bmo-145295	ncbi_413423	Hippo signaling pathway
piR-bmo-145295	ncbi_410075	Hippo signaling pathway
piR-bmo-145295	ncbi_410009	Hippo signaling pathway
piR-bmo-145295	ncbi_551369	Hippo signaling pathway
piR-bmo-145295	ncbi_409020	Hippo signaling pathway
piR-bmo-145295	ncbi_408297	Hippo signaling pathway
piR-bmo-145295	ncbi_413502	Hippo signaling pathway
piR-bmo-149737	ncbi_408616	Hippo signaling pathway
piR-bmo-149737	ncbi_409904	Hippo signaling pathway
piR-bmo-149737	ncbi_410009	Hippo signaling pathway
piR-bmo-149737	ncbi_412051	Hippo signaling pathway
piR-bmo-149737	ncbi_408297	Hippo signaling pathway
piR-bmo-15258	ncbi_413440	Hippo signaling pathway
piR-bmo-15258	ncbi_412617	Hippo signaling pathway
piR-bmo-15258	ncbi_409540	Hippo signaling pathway
piR-bmo-16164	ncbi_413440	Hippo signaling pathway
piR-bmo-16164	ncbi_412617	Hippo signaling pathway
piR-bmo-16164	ncbi_409540	Hippo signaling pathway
piR-bmo-179879	ncbi_552079	Hippo signaling pathway
piR-bmo-179879	ncbi_413423	Hippo signaling pathway
piR-bmo-179879	ncbi_725591	Hippo signaling pathway
piR-bmo-179879	ncbi_409904	Hippo signaling pathway
piR-bmo-179879	ncbi_410009	Hippo signaling pathway
piR-bmo-179879	ncbi_408297	Hippo signaling pathway
piR-bmo-179879	ncbi_551706	Hippo signaling pathway
piR-bmo-18387	ncbi_724292	Hippo signaling pathway
piR-bmo-18387	ncbi_408767	Hippo signaling pathway
piR-bmo-18387	ncbi_409904	Hippo signaling pathway
piR-bmo-202265	ncbi_413440	Hippo signaling pathway
piR-bmo-202265	ncbi_408616	Hippo signaling pathway
piR-bmo-202266	ncbi_413440	Hippo signaling pathway
piR-bmo-202266	ncbi_408616	Hippo signaling pathway
piR-bmo-202267	ncbi_413440	Hippo signaling pathway
piR-bmo-202267	ncbi_408616	Hippo signaling pathway
piR-bmo-202267	ncbi_410009	Hippo signaling pathway
piR-bmo-208022	ncbi_724292	Hippo signaling pathway
piR-bmo-208022	ncbi_408767	Hippo signaling pathway
piR-bmo-237656	ncbi_406122	Hippo signaling pathway
piR-bmo-237656	ncbi_409348	Hippo signaling pathway
piR-bmo-237656	ncbi_409904	Hippo signaling pathway
piR-bmo-237656	ncbi_410009	Hippo signaling pathway
piR-bmo-237656	ncbi_100577697	Hippo signaling pathway
piR-bmo-237656	ncbi_552637	Hippo signaling pathway
piR-bmo-237657	ncbi_406122	Hippo signaling pathway
piR-bmo-237657	ncbi_409348	Hippo signaling pathway
piR-bmo-237657	ncbi_410009	Hippo signaling pathway
piR-bmo-237657	ncbi_100577697	Hippo signaling pathway
piR-bmo-237657	ncbi_552637	Hippo signaling pathway
piR-bmo-237658	ncbi_406122	Hippo signaling pathway
piR-bmo-237658	ncbi_409348	Hippo signaling pathway
piR-bmo-237658	ncbi_409904	Hippo signaling pathway
piR-bmo-237658	ncbi_410009	Hippo signaling pathway
piR-bmo-237658	ncbi_100577697	Hippo signaling pathway
piR-bmo-237658	ncbi_552637	Hippo signaling pathway
piR-bmo-241618	ncbi_408767	Hippo signaling pathway
piR-bmo-241618	ncbi_409904	Hippo signaling pathway
piR-bmo-241618	ncbi_408297	Hippo signaling pathway
piR-bmo-241618	ncbi_413502	Hippo signaling pathway
piR-bmo-247619	ncbi_413440	Hippo signaling pathway
piR-bmo-247619	ncbi_412108	Hippo signaling pathway
piR-bmo-247619	ncbi_552079	Hippo signaling pathway
piR-bmo-247619	ncbi_409904	Hippo signaling pathway
piR-bmo-247619	ncbi_408767	Hippo signaling pathway
piR-bmo-247619	ncbi_411327	Hippo signaling pathway
piR-bmo-247619	ncbi_100577697	Hippo signaling pathway
piR-bmo-24995	ncbi_724888	Hippo signaling pathway
piR-bmo-24995	ncbi_409286	Hippo signaling pathway
piR-bmo-24995	ncbi_724292	Hippo signaling pathway
piR-bmo-24995	ncbi_552079	Hippo signaling pathway
piR-bmo-24995	ncbi_102655329	Hippo signaling pathway
piR-bmo-24995	ncbi_725404	Hippo signaling pathway
piR-bmo-24995	ncbi_411327	Hippo signaling pathway
piR-bmo-24995	ncbi_408431	Hippo signaling pathway
piR-bmo-258295	ncbi_551176	Hippo signaling pathway
piR-bmo-258295	ncbi_724292	Hippo signaling pathway
piR-bmo-258295	ncbi_408616	Hippo signaling pathway
piR-bmo-258295	ncbi_413423	Hippo signaling pathway
piR-bmo-258295	ncbi_408767	Hippo signaling pathway
piR-bmo-258295	ncbi_725591	Hippo signaling pathway
piR-bmo-258295	ncbi_410009	Hippo signaling pathway
piR-bmo-258295	ncbi_413669	Hippo signaling pathway
piR-bmo-258295	ncbi_408297	Hippo signaling pathway
piR-bmo-258296	ncbi_551176	Hippo signaling pathway
piR-bmo-258296	ncbi_724292	Hippo signaling pathway
piR-bmo-258296	ncbi_408616	Hippo signaling pathway
piR-bmo-258296	ncbi_413423	Hippo signaling pathway
piR-bmo-258296	ncbi_408767	Hippo signaling pathway
piR-bmo-258296	ncbi_725591	Hippo signaling pathway
piR-bmo-258296	ncbi_410009	Hippo signaling pathway
piR-bmo-258296	ncbi_413669	Hippo signaling pathway
piR-bmo-258296	ncbi_408297	Hippo signaling pathway
piR-bmo-263349	ncbi_724888	Hippo signaling pathway
piR-bmo-263349	ncbi_412108	Hippo signaling pathway
piR-bmo-263349	ncbi_724292	Hippo signaling pathway
piR-bmo-263349	ncbi_408616	Hippo signaling pathway
piR-bmo-263349	ncbi_409084	Hippo signaling pathway
piR-bmo-263349	ncbi_410604	Hippo signaling pathway
piR-bmo-263349	ncbi_102655329	Hippo signaling pathway
piR-bmo-263349	ncbi_725591	Hippo signaling pathway
piR-bmo-263349	ncbi_408767	Hippo signaling pathway
piR-bmo-263349	ncbi_411327	Hippo signaling pathway
piR-bmo-263349	ncbi_408297	Hippo signaling pathway
piR-bmo-263349	ncbi_726759	Hippo signaling pathway
piR-bmo-263349	ncbi_411678	Hippo signaling pathway
piR-bmo-263349	ncbi_552637	Hippo signaling pathway
piR-bmo-31793	ncbi_725245	Hippo signaling pathway
piR-bmo-31793	ncbi_413440	Hippo signaling pathway
piR-bmo-31793	ncbi_413834	Hippo signaling pathway
piR-bmo-31793	ncbi_410208	Hippo signaling pathway
piR-bmo-31793	ncbi_408767	Hippo signaling pathway
piR-bmo-31793	ncbi_552545	Hippo signaling pathway
piR-bmo-31793	ncbi_408297	Hippo signaling pathway
piR-bmo-31793	ncbi_413502	Hippo signaling pathway
piR-bmo-320912	ncbi_724292	Hippo signaling pathway
piR-bmo-320912	ncbi_408767	Hippo signaling pathway
piR-bmo-320912	ncbi_409904	Hippo signaling pathway
piR-bmo-320912	ncbi_550710	Hippo signaling pathway
piR-bmo-325111	ncbi_551706	Hippo signaling pathway
piR-bmo-330097	ncbi_724888	Hippo signaling pathway
piR-bmo-330097	ncbi_412108	Hippo signaling pathway
piR-bmo-330097	ncbi_724292	Hippo signaling pathway
piR-bmo-330097	ncbi_408616	Hippo signaling pathway
piR-bmo-330097	ncbi_409084	Hippo signaling pathway
piR-bmo-330097	ncbi_410604	Hippo signaling pathway
piR-bmo-330097	ncbi_551706	Hippo signaling pathway
piR-bmo-330097	ncbi_102655329	Hippo signaling pathway
piR-bmo-330097	ncbi_725591	Hippo signaling pathway
piR-bmo-330097	ncbi_408767	Hippo signaling pathway
piR-bmo-330097	ncbi_411327	Hippo signaling pathway
piR-bmo-330097	ncbi_408297	Hippo signaling pathway
piR-bmo-330097	ncbi_726759	Hippo signaling pathway
piR-bmo-330097	ncbi_411678	Hippo signaling pathway
piR-bmo-330097	ncbi_552637	Hippo signaling pathway
piR-bmo-340703	ncbi_724888	Hippo signaling pathway
piR-bmo-340703	ncbi_412108	Hippo signaling pathway
piR-bmo-340703	ncbi_724292	Hippo signaling pathway
piR-bmo-340703	ncbi_408616	Hippo signaling pathway
piR-bmo-340703	ncbi_409084	Hippo signaling pathway
piR-bmo-340703	ncbi_410604	Hippo signaling pathway
piR-bmo-340703	ncbi_551706	Hippo signaling pathway
piR-bmo-340703	ncbi_102655329	Hippo signaling pathway
piR-bmo-340703	ncbi_725591	Hippo signaling pathway
piR-bmo-340703	ncbi_408767	Hippo signaling pathway
piR-bmo-340703	ncbi_411327	Hippo signaling pathway
piR-bmo-340703	ncbi_408297	Hippo signaling pathway
piR-bmo-340703	ncbi_726759	Hippo signaling pathway
piR-bmo-340703	ncbi_411678	Hippo signaling pathway
piR-bmo-340703	ncbi_552637	Hippo signaling pathway
piR-bmo-362828	ncbi_551706	Hippo signaling pathway
piR-bmo-378755	ncbi_409286	Hippo signaling pathway
piR-bmo-378755	ncbi_412108	Hippo signaling pathway
piR-bmo-378755	ncbi_408951	Hippo signaling pathway
piR-bmo-378755	ncbi_408616	Hippo signaling pathway
piR-bmo-378755	ncbi_552079	Hippo signaling pathway
piR-bmo-378755	ncbi_409540	Hippo signaling pathway
piR-bmo-378755	ncbi_413669	Hippo signaling pathway
piR-bmo-378755	ncbi_409020	Hippo signaling pathway
piR-bmo-378755	ncbi_408292	Hippo signaling pathway
piR-bmo-39500	ncbi_413440	Hippo signaling pathway
piR-bmo-39500	ncbi_412617	Hippo signaling pathway
piR-bmo-39500	ncbi_409540	Hippo signaling pathway
piR-bmo-39501	ncbi_413440	Hippo signaling pathway
piR-bmo-39501	ncbi_412617	Hippo signaling pathway
piR-bmo-39501	ncbi_409540	Hippo signaling pathway
piR-bmo-456655	ncbi_726088	Hippo signaling pathway
piR-bmo-456655	ncbi_725245	Hippo signaling pathway
piR-bmo-456655	ncbi_413834	Hippo signaling pathway
piR-bmo-456655	ncbi_409348	Hippo signaling pathway
piR-bmo-456655	ncbi_724292	Hippo signaling pathway
piR-bmo-456655	ncbi_408767	Hippo signaling pathway
piR-bmo-456655	ncbi_725591	Hippo signaling pathway
piR-bmo-456655	ncbi_409904	Hippo signaling pathway
piR-bmo-456655	ncbi_410009	Hippo signaling pathway
piR-bmo-456655	ncbi_413669	Hippo signaling pathway
piR-bmo-456655	ncbi_409020	Hippo signaling pathway
piR-bmo-456655	ncbi_100577697	Hippo signaling pathway
piR-bmo-458012	ncbi_724292	Hippo signaling pathway
piR-bmo-458012	ncbi_551706	Hippo signaling pathway
piR-bmo-458012	ncbi_408767	Hippo signaling pathway
piR-bmo-458012	ncbi_409904	Hippo signaling pathway
piR-bmo-458012	ncbi_413502	Hippo signaling pathway
piR-bmo-458012	ncbi_409800	Hippo signaling pathway
piR-bmo-466225	ncbi_724292	Hippo signaling pathway
piR-bmo-466225	ncbi_409084	Hippo signaling pathway
piR-bmo-466225	ncbi_410604	Hippo signaling pathway
piR-bmo-466225	ncbi_409020	Hippo signaling pathway
piR-bmo-466225	ncbi_100577697	Hippo signaling pathway
piR-bmo-471152	ncbi_551706	Hippo signaling pathway
piR-bmo-47855	ncbi_406122	Hippo signaling pathway
piR-bmo-47855	ncbi_409348	Hippo signaling pathway
piR-bmo-47855	ncbi_409904	Hippo signaling pathway
piR-bmo-47855	ncbi_410009	Hippo signaling pathway
piR-bmo-47855	ncbi_100577697	Hippo signaling pathway
piR-bmo-47855	ncbi_552637	Hippo signaling pathway
piR-bmo-48	ncbi_724895	Hippo signaling pathway
piR-bmo-48	ncbi_725245	Hippo signaling pathway
piR-bmo-48	ncbi_724292	Hippo signaling pathway
piR-bmo-48	ncbi_551706	Hippo signaling pathway
piR-bmo-48	ncbi_408767	Hippo signaling pathway
piR-bmo-48	ncbi_725591	Hippo signaling pathway
piR-bmo-48	ncbi_410009	Hippo signaling pathway
piR-bmo-48	ncbi_413502	Hippo signaling pathway
piR-bmo-48	ncbi_413669	Hippo signaling pathway
piR-bmo-48	ncbi_413834	Hippo signaling pathway
piR-bmo-48	ncbi_408431	Hippo signaling pathway
piR-bmo-48	ncbi_408616	Hippo signaling pathway
piR-bmo-5	ncbi_724895	Hippo signaling pathway
piR-bmo-5	ncbi_725245	Hippo signaling pathway
piR-bmo-5	ncbi_413834	Hippo signaling pathway
piR-bmo-5	ncbi_724292	Hippo signaling pathway
piR-bmo-5	ncbi_551706	Hippo signaling pathway
piR-bmo-5	ncbi_410208	Hippo signaling pathway
piR-bmo-5	ncbi_408767	Hippo signaling pathway
piR-bmo-5	ncbi_725591	Hippo signaling pathway
piR-bmo-5	ncbi_410009	Hippo signaling pathway
piR-bmo-5	ncbi_413502	Hippo signaling pathway
piR-bmo-5	ncbi_413669	Hippo signaling pathway
piR-bmo-5	ncbi_408431	Hippo signaling pathway
piR-bmo-5	ncbi_408616	Hippo signaling pathway
piR-bmo-503081	ncbi_725245	Hippo signaling pathway
piR-bmo-503081	ncbi_413440	Hippo signaling pathway
piR-bmo-503081	ncbi_413423	Hippo signaling pathway
piR-bmo-503081	ncbi_408767	Hippo signaling pathway
piR-bmo-503081	ncbi_410009	Hippo signaling pathway
piR-bmo-512574	ncbi_406122	Hippo signaling pathway
piR-bmo-512574	ncbi_409286	Hippo signaling pathway
piR-bmo-512574	ncbi_412108	Hippo signaling pathway
piR-bmo-512574	ncbi_724292	Hippo signaling pathway
piR-bmo-512574	ncbi_412617	Hippo signaling pathway
piR-bmo-512574	ncbi_410208	Hippo signaling pathway
piR-bmo-512574	ncbi_408767	Hippo signaling pathway
piR-bmo-512574	ncbi_413502	Hippo signaling pathway
piR-bmo-512574	ncbi_408616	Hippo signaling pathway
piR-bmo-512574	ncbi_411678	Hippo signaling pathway
piR-bmo-512574	ncbi_552637	Hippo signaling pathway
piR-bmo-514334	ncbi_725851	Hippo signaling pathway
piR-bmo-514334	ncbi_551176	Hippo signaling pathway
piR-bmo-514334	ncbi_413423	Hippo signaling pathway
piR-bmo-514334	ncbi_410075	Hippo signaling pathway
piR-bmo-514334	ncbi_410009	Hippo signaling pathway
piR-bmo-514334	ncbi_551369	Hippo signaling pathway
piR-bmo-514334	ncbi_409020	Hippo signaling pathway
piR-bmo-514334	ncbi_408297	Hippo signaling pathway
piR-bmo-514334	ncbi_413502	Hippo signaling pathway
piR-bmo-514335	ncbi_725851	Hippo signaling pathway
piR-bmo-514335	ncbi_551176	Hippo signaling pathway
piR-bmo-514335	ncbi_410075	Hippo signaling pathway
piR-bmo-514335	ncbi_410009	Hippo signaling pathway
piR-bmo-514335	ncbi_551369	Hippo signaling pathway
piR-bmo-514335	ncbi_409020	Hippo signaling pathway
piR-bmo-514335	ncbi_408297	Hippo signaling pathway
piR-bmo-514335	ncbi_413502	Hippo signaling pathway
piR-bmo-51494	ncbi_408616	Hippo signaling pathway
piR-bmo-51494	ncbi_409904	Hippo signaling pathway
piR-bmo-51494	ncbi_410009	Hippo signaling pathway
piR-bmo-51494	ncbi_408297	Hippo signaling pathway
piR-bmo-563193	ncbi_413440	Hippo signaling pathway
piR-bmo-563193	ncbi_408616	Hippo signaling pathway
piR-bmo-563193	ncbi_410009	Hippo signaling pathway
piR-bmo-567424	ncbi_724895	Hippo signaling pathway
piR-bmo-567424	ncbi_412108	Hippo signaling pathway
piR-bmo-567424	ncbi_409540	Hippo signaling pathway
piR-bmo-567424	ncbi_410009	Hippo signaling pathway
piR-bmo-567424	ncbi_409020	Hippo signaling pathway
piR-bmo-588947	ncbi_724292	Hippo signaling pathway
piR-bmo-588947	ncbi_410208	Hippo signaling pathway
piR-bmo-588947	ncbi_413669	Hippo signaling pathway
piR-bmo-588947	ncbi_726759	Hippo signaling pathway
piR-bmo-588947	ncbi_413502	Hippo signaling pathway
piR-bmo-588947	ncbi_408431	Hippo signaling pathway
piR-bmo-613889	ncbi_408951	Hippo signaling pathway
piR-bmo-613889	ncbi_413440	Hippo signaling pathway
piR-bmo-613889	ncbi_412617	Hippo signaling pathway
piR-bmo-613889	ncbi_552413	Hippo signaling pathway
piR-bmo-613889	ncbi_409020	Hippo signaling pathway
piR-bmo-613889	ncbi_100577697	Hippo signaling pathway
piR-bmo-615604	ncbi_409286	Hippo signaling pathway
piR-bmo-615604	ncbi_412108	Hippo signaling pathway
piR-bmo-615604	ncbi_408951	Hippo signaling pathway
piR-bmo-615604	ncbi_408616	Hippo signaling pathway
piR-bmo-615604	ncbi_552079	Hippo signaling pathway
piR-bmo-615604	ncbi_409540	Hippo signaling pathway
piR-bmo-615604	ncbi_413669	Hippo signaling pathway
piR-bmo-615604	ncbi_409020	Hippo signaling pathway
piR-bmo-615604	ncbi_408292	Hippo signaling pathway
piR-bmo-633876	ncbi_409286	Hippo signaling pathway
piR-bmo-633876	ncbi_409540	Hippo signaling pathway
piR-bmo-633876	ncbi_410009	Hippo signaling pathway
piR-bmo-633876	ncbi_412108	Hippo signaling pathway
piR-bmo-638412	ncbi_725245	Hippo signaling pathway
piR-bmo-638412	ncbi_413834	Hippo signaling pathway
piR-bmo-638412	ncbi_408616	Hippo signaling pathway
piR-bmo-638412	ncbi_409084	Hippo signaling pathway
piR-bmo-638412	ncbi_409301	Hippo signaling pathway
piR-bmo-638412	ncbi_413502	Hippo signaling pathway
piR-bmo-638412	ncbi_408297	Hippo signaling pathway
piR-bmo-638412	ncbi_409904	Hippo signaling pathway
piR-bmo-649291	ncbi_725245	Hippo signaling pathway
piR-bmo-649291	ncbi_409286	Hippo signaling pathway
piR-bmo-649291	ncbi_409348	Hippo signaling pathway
piR-bmo-649291	ncbi_408951	Hippo signaling pathway
piR-bmo-649291	ncbi_102655329	Hippo signaling pathway
piR-bmo-649291	ncbi_408767	Hippo signaling pathway
piR-bmo-649291	ncbi_410009	Hippo signaling pathway
piR-bmo-649291	ncbi_102653846	Hippo signaling pathway
piR-bmo-649291	ncbi_552637	Hippo signaling pathway
piR-bmo-657844	ncbi_724292	Hippo signaling pathway
piR-bmo-657844	ncbi_409084	Hippo signaling pathway
piR-bmo-657844	ncbi_410208	Hippo signaling pathway
piR-bmo-657844	ncbi_413669	Hippo signaling pathway
piR-bmo-657844	ncbi_413502	Hippo signaling pathway
piR-bmo-657844	ncbi_408431	Hippo signaling pathway
piR-bmo-671250	ncbi_724292	Hippo signaling pathway
piR-bmo-671250	ncbi_410604	Hippo signaling pathway
piR-bmo-671250	ncbi_551706	Hippo signaling pathway
piR-bmo-671250	ncbi_409301	Hippo signaling pathway
piR-bmo-671250	ncbi_102653846	Hippo signaling pathway
piR-bmo-671250	ncbi_413669	Hippo signaling pathway
piR-bmo-671250	ncbi_408431	Hippo signaling pathway
piR-bmo-671250	ncbi_552637	Hippo signaling pathway
piR-bmo-70388	ncbi_409286	Hippo signaling pathway
piR-bmo-70388	ncbi_409348	Hippo signaling pathway
piR-bmo-70388	ncbi_409540	Hippo signaling pathway
piR-bmo-70388	ncbi_410009	Hippo signaling pathway
piR-bmo-70388	ncbi_412108	Hippo signaling pathway
piR-bmo-716466	ncbi_724888	Hippo signaling pathway
piR-bmo-716466	ncbi_409286	Hippo signaling pathway
piR-bmo-716466	ncbi_724292	Hippo signaling pathway
piR-bmo-716466	ncbi_552079	Hippo signaling pathway
piR-bmo-716466	ncbi_102655329	Hippo signaling pathway
piR-bmo-716466	ncbi_725404	Hippo signaling pathway
piR-bmo-716466	ncbi_413669	Hippo signaling pathway
piR-bmo-716466	ncbi_411327	Hippo signaling pathway
piR-bmo-716466	ncbi_408431	Hippo signaling pathway
piR-bmo-718308	ncbi_411327	Hippo signaling pathway
piR-bmo-722334	ncbi_409084	Hippo signaling pathway
piR-bmo-722334	ncbi_409020	Hippo signaling pathway
piR-bmo-722334	ncbi_409904	Hippo signaling pathway
piR-bmo-722334	ncbi_726759	Hippo signaling pathway
piR-bmo-722334	ncbi_411678	Hippo signaling pathway
piR-bmo-742536	ncbi_413440	Hippo signaling pathway
piR-bmo-742536	ncbi_412108	Hippo signaling pathway
piR-bmo-742536	ncbi_409348	Hippo signaling pathway
piR-bmo-742536	ncbi_409084	Hippo signaling pathway
piR-bmo-742536	ncbi_410604	Hippo signaling pathway
piR-bmo-742536	ncbi_408767	Hippo signaling pathway
piR-bmo-742536	ncbi_410009	Hippo signaling pathway
piR-bmo-742536	ncbi_102653846	Hippo signaling pathway
piR-bmo-742536	ncbi_413669	Hippo signaling pathway
piR-bmo-742536	ncbi_726759	Hippo signaling pathway
piR-bmo-742536	ncbi_552637	Hippo signaling pathway
piR-bmo-743727	ncbi_724888	Hippo signaling pathway
piR-bmo-743727	ncbi_724977	Hippo signaling pathway
piR-bmo-743727	ncbi_411327	Hippo signaling pathway
piR-bmo-743727	ncbi_408297	Hippo signaling pathway
piR-bmo-748814	ncbi_724888	Hippo signaling pathway
piR-bmo-748814	ncbi_725245	Hippo signaling pathway
piR-bmo-748814	ncbi_100576968	Hippo signaling pathway
piR-bmo-748814	ncbi_724292	Hippo signaling pathway
piR-bmo-748814	ncbi_412617	Hippo signaling pathway
piR-bmo-748814	ncbi_409301	Hippo signaling pathway
piR-bmo-748814	ncbi_413669	Hippo signaling pathway
piR-bmo-748814	ncbi_411327	Hippo signaling pathway
piR-bmo-748814	ncbi_410604	Hippo signaling pathway
piR-bmo-748815	ncbi_724888	Hippo signaling pathway
piR-bmo-748815	ncbi_725245	Hippo signaling pathway
piR-bmo-748815	ncbi_100576968	Hippo signaling pathway
piR-bmo-748815	ncbi_724292	Hippo signaling pathway
piR-bmo-748815	ncbi_412617	Hippo signaling pathway
piR-bmo-748815	ncbi_409301	Hippo signaling pathway
piR-bmo-748815	ncbi_413669	Hippo signaling pathway
piR-bmo-748815	ncbi_411327	Hippo signaling pathway
piR-bmo-748815	ncbi_410604	Hippo signaling pathway
piR-bmo-748816	ncbi_724888	Hippo signaling pathway
piR-bmo-748816	ncbi_725245	Hippo signaling pathway
piR-bmo-748816	ncbi_100576968	Hippo signaling pathway
piR-bmo-748816	ncbi_724292	Hippo signaling pathway
piR-bmo-748816	ncbi_412617	Hippo signaling pathway
piR-bmo-748816	ncbi_409301	Hippo signaling pathway
piR-bmo-748816	ncbi_413669	Hippo signaling pathway
piR-bmo-748816	ncbi_411327	Hippo signaling pathway
piR-bmo-748816	ncbi_410604	Hippo signaling pathway
piR-bmo-771407	ncbi_409348	Hippo signaling pathway
piR-bmo-771407	ncbi_724292	Hippo signaling pathway
piR-bmo-771407	ncbi_100577697	Hippo signaling pathway
piR-bmo-771408	ncbi_409348	Hippo signaling pathway
piR-bmo-771408	ncbi_724292	Hippo signaling pathway
piR-bmo-771408	ncbi_408616	Hippo signaling pathway
piR-bmo-771408	ncbi_100577697	Hippo signaling pathway
piR-bmo-771408	ncbi_550710	Hippo signaling pathway
piR-bmo-772496	ncbi_551706	Hippo signaling pathway
piR-bmo-772496	ncbi_413423	Hippo signaling pathway
piR-bmo-772496	ncbi_413669	Hippo signaling pathway
piR-bmo-772496	ncbi_408297	Hippo signaling pathway
piR-bmo-772496	ncbi_411678	Hippo signaling pathway
piR-bmo-774986	ncbi_409084	Hippo signaling pathway
piR-bmo-774986	ncbi_413423	Hippo signaling pathway
piR-bmo-774986	ncbi_409904	Hippo signaling pathway
piR-bmo-774986	ncbi_410009	Hippo signaling pathway
piR-bmo-774986	ncbi_409020	Hippo signaling pathway
piR-bmo-774986	ncbi_408292	Hippo signaling pathway
piR-bmo-774987	ncbi_409084	Hippo signaling pathway
piR-bmo-774987	ncbi_413423	Hippo signaling pathway
piR-bmo-774987	ncbi_409904	Hippo signaling pathway
piR-bmo-774987	ncbi_410009	Hippo signaling pathway
piR-bmo-774987	ncbi_409020	Hippo signaling pathway
piR-bmo-774987	ncbi_408292	Hippo signaling pathway
piR-bmo-784272	ncbi_413834	Hippo signaling pathway
piR-bmo-787853	ncbi_413423	Hippo signaling pathway
piR-bmo-787853	ncbi_725591	Hippo signaling pathway
piR-bmo-787853	ncbi_409904	Hippo signaling pathway
piR-bmo-787853	ncbi_410009	Hippo signaling pathway
piR-bmo-787853	ncbi_408297	Hippo signaling pathway
piR-bmo-787853	ncbi_551706	Hippo signaling pathway
piR-bmo-806084	ncbi_725245	Hippo signaling pathway
piR-bmo-806084	ncbi_409286	Hippo signaling pathway
piR-bmo-806084	ncbi_412108	Hippo signaling pathway
piR-bmo-806084	ncbi_409348	Hippo signaling pathway
piR-bmo-806084	ncbi_551265	Hippo signaling pathway
piR-bmo-806084	ncbi_412617	Hippo signaling pathway
piR-bmo-806084	ncbi_410604	Hippo signaling pathway
piR-bmo-806084	ncbi_410009	Hippo signaling pathway
piR-bmo-806084	ncbi_413669	Hippo signaling pathway
piR-bmo-806084	ncbi_550710	Hippo signaling pathway
piR-bmo-810373	ncbi_413440	Hippo signaling pathway
piR-bmo-810373	ncbi_724292	Hippo signaling pathway
piR-bmo-810373	ncbi_409898	Hippo signaling pathway
piR-bmo-810373	ncbi_409904	Hippo signaling pathway
piR-bmo-810373	ncbi_410009	Hippo signaling pathway
piR-bmo-810373	ncbi_409800	Hippo signaling pathway
piR-bmo-810601	ncbi_409348	Hippo signaling pathway
piR-bmo-810601	ncbi_409084	Hippo signaling pathway
piR-bmo-810601	ncbi_408767	Hippo signaling pathway
piR-bmo-810601	ncbi_410009	Hippo signaling pathway
piR-bmo-810601	ncbi_100577697	Hippo signaling pathway
piR-bmo-810601	ncbi_413502	Hippo signaling pathway
piR-bmo-818704	ncbi_724888	Hippo signaling pathway
piR-bmo-818704	ncbi_725245	Hippo signaling pathway
piR-bmo-818704	ncbi_100576968	Hippo signaling pathway
piR-bmo-818704	ncbi_724292	Hippo signaling pathway
piR-bmo-818704	ncbi_412617	Hippo signaling pathway
piR-bmo-818704	ncbi_409301	Hippo signaling pathway
piR-bmo-818704	ncbi_413669	Hippo signaling pathway
piR-bmo-818704	ncbi_411327	Hippo signaling pathway
piR-bmo-818704	ncbi_410604	Hippo signaling pathway
piR-bmo-828146	ncbi_724292	Hippo signaling pathway
piR-bmo-828146	ncbi_409084	Hippo signaling pathway
piR-bmo-828146	ncbi_410604	Hippo signaling pathway
piR-bmo-828146	ncbi_409020	Hippo signaling pathway
piR-bmo-828146	ncbi_100577697	Hippo signaling pathway
piR-bmo-853072	ncbi_409020	Hippo signaling pathway
piR-bmo-853072	ncbi_408297	Hippo signaling pathway
piR-bmo-854132	ncbi_726088	Hippo signaling pathway
piR-bmo-854132	ncbi_724888	Hippo signaling pathway
piR-bmo-854132	ncbi_413440	Hippo signaling pathway
piR-bmo-854132	ncbi_412108	Hippo signaling pathway
piR-bmo-854132	ncbi_408951	Hippo signaling pathway
piR-bmo-854132	ncbi_551265	Hippo signaling pathway
piR-bmo-854132	ncbi_408616	Hippo signaling pathway
piR-bmo-854132	ncbi_412617	Hippo signaling pathway
piR-bmo-854132	ncbi_410604	Hippo signaling pathway
piR-bmo-854132	ncbi_410208	Hippo signaling pathway
piR-bmo-854132	ncbi_413423	Hippo signaling pathway
piR-bmo-854132	ncbi_725591	Hippo signaling pathway
piR-bmo-854309	ncbi_724292	Hippo signaling pathway
piR-bmo-854309	ncbi_409084	Hippo signaling pathway
piR-bmo-854309	ncbi_410208	Hippo signaling pathway
piR-bmo-854309	ncbi_413669	Hippo signaling pathway
piR-bmo-854309	ncbi_413502	Hippo signaling pathway
piR-bmo-854309	ncbi_408431	Hippo signaling pathway
piR-bmo-856695	ncbi_551176	Hippo signaling pathway
piR-bmo-856695	ncbi_408951	Hippo signaling pathway
piR-bmo-856695	ncbi_409898	Hippo signaling pathway
piR-bmo-856695	ncbi_413423	Hippo signaling pathway
piR-bmo-856695	ncbi_408767	Hippo signaling pathway
piR-bmo-856695	ncbi_551369	Hippo signaling pathway
piR-bmo-856695	ncbi_552545	Hippo signaling pathway
piR-bmo-856695	ncbi_408297	Hippo signaling pathway
piR-bmo-856695	ncbi_100577697	Hippo signaling pathway
piR-bmo-856695	ncbi_413502	Hippo signaling pathway
piR-bmo-856695	ncbi_408292	Hippo signaling pathway
piR-bmo-872172	ncbi_413440	Hippo signaling pathway
piR-bmo-872172	ncbi_409286	Hippo signaling pathway
piR-bmo-872172	ncbi_724292	Hippo signaling pathway
piR-bmo-872172	ncbi_409898	Hippo signaling pathway
piR-bmo-872172	ncbi_413423	Hippo signaling pathway
piR-bmo-872172	ncbi_408767	Hippo signaling pathway
piR-bmo-872172	ncbi_410009	Hippo signaling pathway
piR-bmo-8994	ncbi_724292	Hippo signaling pathway
piR-bmo-8994	ncbi_408767	Hippo signaling pathway
piR-bmo-8994	ncbi_550710	Hippo signaling pathway
piR-bmo-903080	ncbi_724888	Hippo signaling pathway
piR-bmo-903080	ncbi_408951	Hippo signaling pathway
piR-bmo-903080	ncbi_724292	Hippo signaling pathway
piR-bmo-903080	ncbi_408616	Hippo signaling pathway
piR-bmo-903080	ncbi_551706	Hippo signaling pathway
piR-bmo-903080	ncbi_102655329	Hippo signaling pathway
piR-bmo-903080	ncbi_413423	Hippo signaling pathway
piR-bmo-903080	ncbi_408767	Hippo signaling pathway
piR-bmo-903080	ncbi_725591	Hippo signaling pathway
piR-bmo-903080	ncbi_411327	Hippo signaling pathway
piR-bmo-903080	ncbi_408297	Hippo signaling pathway
piR-bmo-903080	ncbi_550710	Hippo signaling pathway
piR-bmo-903081	ncbi_724888	Hippo signaling pathway
piR-bmo-903081	ncbi_408951	Hippo signaling pathway
piR-bmo-903081	ncbi_724292	Hippo signaling pathway
piR-bmo-903081	ncbi_408616	Hippo signaling pathway
piR-bmo-903081	ncbi_551706	Hippo signaling pathway
piR-bmo-903081	ncbi_102655329	Hippo signaling pathway
piR-bmo-903081	ncbi_413423	Hippo signaling pathway
piR-bmo-903081	ncbi_408767	Hippo signaling pathway
piR-bmo-903081	ncbi_725591	Hippo signaling pathway
piR-bmo-903081	ncbi_411327	Hippo signaling pathway
piR-bmo-903081	ncbi_408297	Hippo signaling pathway
piR-bmo-903081	ncbi_550710	Hippo signaling pathway
piR-bmo-904144	ncbi_102655329	Hippo signaling pathway
piR-bmo-904144	ncbi_408767	Hippo signaling pathway
piR-bmo-904144	ncbi_409904	Hippo signaling pathway
piR-bmo-904144	ncbi_408297	Hippo signaling pathway
piR-bmo-904144	ncbi_411678	Hippo signaling pathway
piR-bmo-906698	ncbi_551176	Hippo signaling pathway
piR-bmo-906698	ncbi_551706	Hippo signaling pathway
piR-bmo-906698	ncbi_552079	Hippo signaling pathway
piR-bmo-906698	ncbi_408767	Hippo signaling pathway
piR-bmo-906698	ncbi_409904	Hippo signaling pathway
piR-bmo-906698	ncbi_551369	Hippo signaling pathway
piR-bmo-906698	ncbi_409800	Hippo signaling pathway
piR-bmo-918866	ncbi_100576968	Hippo signaling pathway
piR-bmo-918866	ncbi_724292	Hippo signaling pathway
piR-bmo-918866	ncbi_409904	Hippo signaling pathway
piR-bmo-923081	ncbi_406122	Hippo signaling pathway
piR-bmo-923081	ncbi_409348	Hippo signaling pathway
piR-bmo-923081	ncbi_724292	Hippo signaling pathway
piR-bmo-923081	ncbi_100577697	Hippo signaling pathway
piR-bmo-923081	ncbi_408297	Hippo signaling pathway
piR-bmo-923081	ncbi_550710	Hippo signaling pathway
piR-bmo-928134	ncbi_726088	Hippo signaling pathway
piR-bmo-928134	ncbi_413440	Hippo signaling pathway
piR-bmo-928134	ncbi_724292	Hippo signaling pathway
piR-bmo-928134	ncbi_408616	Hippo signaling pathway
piR-bmo-928134	ncbi_409904	Hippo signaling pathway
piR-bmo-934193	ncbi_412108	Hippo signaling pathway
piR-bmo-934193	ncbi_410604	Hippo signaling pathway
piR-bmo-941843	ncbi_408767	Hippo signaling pathway
piR-bmo-941843	ncbi_725591	Hippo signaling pathway
piR-bmo-96136	ncbi_725851	Hippo signaling pathway
piR-bmo-96136	ncbi_551176	Hippo signaling pathway
piR-bmo-96136	ncbi_413423	Hippo signaling pathway
piR-bmo-96136	ncbi_410075	Hippo signaling pathway
piR-bmo-96136	ncbi_410009	Hippo signaling pathway
piR-bmo-96136	ncbi_551369	Hippo signaling pathway
piR-bmo-96136	ncbi_409020	Hippo signaling pathway
piR-bmo-96136	ncbi_408297	Hippo signaling pathway
piR-bmo-96136	ncbi_413502	Hippo signaling pathway
piR-bmo-962854	ncbi_408951	Hippo signaling pathway
piR-bmo-962854	ncbi_413440	Hippo signaling pathway
piR-bmo-962854	ncbi_724292	Hippo signaling pathway
piR-bmo-962854	ncbi_412617	Hippo signaling pathway
piR-bmo-962854	ncbi_552413	Hippo signaling pathway
piR-bmo-962854	ncbi_409020	Hippo signaling pathway
piR-bmo-962854	ncbi_100577697	Hippo signaling pathway
piR-bmo-967173	ncbi_413834	Hippo signaling pathway
piR-bmo-967173	ncbi_724292	Hippo signaling pathway
piR-bmo-967173	ncbi_551706	Hippo signaling pathway
piR-bmo-967173	ncbi_408767	Hippo signaling pathway
piR-bmo-967173	ncbi_409904	Hippo signaling pathway
piR-bmo-967173	ncbi_726759	Hippo signaling pathway
piR-bmo-967173	ncbi_409084	Hippo signaling pathway
piR-bmo-967173	ncbi_413502	Hippo signaling pathway
piR-bmo-967470	ncbi_406122	Hippo signaling pathway
piR-bmo-967470	ncbi_724888	Hippo signaling pathway
piR-bmo-967470	ncbi_409286	Hippo signaling pathway
piR-bmo-967470	ncbi_412108	Hippo signaling pathway
piR-bmo-967470	ncbi_724292	Hippo signaling pathway
piR-bmo-967470	ncbi_408616	Hippo signaling pathway
piR-bmo-967470	ncbi_551706	Hippo signaling pathway
piR-bmo-967470	ncbi_552079	Hippo signaling pathway
piR-bmo-967470	ncbi_102655329	Hippo signaling pathway
piR-bmo-967470	ncbi_408297	Hippo signaling pathway
piR-bmo-967470	ncbi_409084	Hippo signaling pathway
piR-bmo-967470	ncbi_411678	Hippo signaling pathway
piR-bmo-969311	ncbi_551706	Hippo signaling pathway
piR-bmo-969311	ncbi_413423	Hippo signaling pathway
piR-bmo-969311	ncbi_725591	Hippo signaling pathway
piR-bmo-969311	ncbi_409904	Hippo signaling pathway
piR-bmo-969311	ncbi_410009	Hippo signaling pathway
piR-bmo-969311	ncbi_408297	Hippo signaling pathway
piR-bmo-96968	ncbi_724888	Hippo signaling pathway
piR-bmo-96968	ncbi_409286	Hippo signaling pathway
piR-bmo-96968	ncbi_724292	Hippo signaling pathway
piR-bmo-96968	ncbi_552079	Hippo signaling pathway
piR-bmo-96968	ncbi_102655329	Hippo signaling pathway
piR-bmo-96968	ncbi_725404	Hippo signaling pathway
piR-bmo-96968	ncbi_411327	Hippo signaling pathway
piR-bmo-96968	ncbi_408431	Hippo signaling pathway
piR-bmo-978209	ncbi_408767	Hippo signaling pathway
piR-bmo-978209	ncbi_413502	Hippo signaling pathway
piR-bmo-978292	ncbi_725245	Hippo signaling pathway
piR-bmo-978292	ncbi_410208	Hippo signaling pathway
piR-bmo-978292	ncbi_552545	Hippo signaling pathway
piR-bmo-978292	ncbi_408297	Hippo signaling pathway
piR-bmo-978292	ncbi_413834	Hippo signaling pathway
piR-bmo-978292	ncbi_413502	Hippo signaling pathway
piR-bmo-978292	ncbi_408616	Hippo signaling pathway
piR-bmo-982406	ncbi_724292	Hippo signaling pathway
piR-bmo-982406	ncbi_409084	Hippo signaling pathway
piR-bmo-982406	ncbi_410604	Hippo signaling pathway
piR-bmo-982406	ncbi_409904	Hippo signaling pathway
piR-bmo-982406	ncbi_410009	Hippo signaling pathway
piR-bmo-982406	ncbi_413669	Hippo signaling pathway
piR-bmo-982406	ncbi_408297	Hippo signaling pathway
piR-bmo-982406	ncbi_408292	Hippo signaling pathway
piR-bmo-982406	ncbi_552637	Hippo signaling pathway
piR-bmo-995148	ncbi_408616	Hippo signaling pathway
piR-bmo-995148	ncbi_409904	Hippo signaling pathway
piR-bmo-995148	ncbi_410009	Hippo signaling pathway
piR-bmo-995148	ncbi_408297	Hippo signaling pathway
piR-bmo-1008436	ncbi_409158	Wnt signaling pathway
piR-bmo-1008436	ncbi_724437	Wnt signaling pathway
piR-bmo-1008436	ncbi_551508	Wnt signaling pathway
piR-bmo-1008436	ncbi_409321	Wnt signaling pathway
piR-bmo-1008436	ncbi_413169	Wnt signaling pathway
piR-bmo-1008436	ncbi_408976	Wnt signaling pathway
piR-bmo-1008436	ncbi_552805	Wnt signaling pathway
piR-bmo-1008436	ncbi_552177	Wnt signaling pathway
piR-bmo-1008436	ncbi_409791	Wnt signaling pathway
piR-bmo-101007	ncbi_410724	Wnt signaling pathway
piR-bmo-101007	ncbi_410956	Wnt signaling pathway
piR-bmo-101007	ncbi_552177	Wnt signaling pathway
piR-bmo-101007	ncbi_413183	Wnt signaling pathway
piR-bmo-1049171	ncbi_100578506	Wnt signaling pathway
piR-bmo-1049171	ncbi_724378	Wnt signaling pathway
piR-bmo-1049171	ncbi_727363	Wnt signaling pathway
piR-bmo-1049171	ncbi_409286	Wnt signaling pathway
piR-bmo-1049171	ncbi_408399	Wnt signaling pathway
piR-bmo-1049171	ncbi_100576247	Wnt signaling pathway
piR-bmo-1049171	ncbi_408976	Wnt signaling pathway
piR-bmo-1049171	ncbi_726280	Wnt signaling pathway
piR-bmo-1066173	ncbi_726113	Wnt signaling pathway
piR-bmo-1066173	ncbi_551508	Wnt signaling pathway
piR-bmo-1066173	ncbi_552177	Wnt signaling pathway
piR-bmo-1066173	ncbi_412442	Wnt signaling pathway
piR-bmo-1084826	ncbi_551691	Wnt signaling pathway
piR-bmo-1084826	ncbi_410808	Wnt signaling pathway
piR-bmo-1084826	ncbi_413501	Wnt signaling pathway
piR-bmo-1087571	ncbi_551691	Wnt signaling pathway
piR-bmo-1087571	ncbi_408399	Wnt signaling pathway
piR-bmo-1087571	ncbi_550976	Wnt signaling pathway
piR-bmo-1087571	ncbi_409910	Wnt signaling pathway
piR-bmo-1087571	ncbi_726671	Wnt signaling pathway
piR-bmo-1087571	ncbi_413501	Wnt signaling pathway
piR-bmo-1101004	ncbi_408996	Wnt signaling pathway
piR-bmo-1101004	ncbi_552340	Wnt signaling pathway
piR-bmo-1101004	ncbi_410724	Wnt signaling pathway
piR-bmo-1103192	ncbi_408894	Wnt signaling pathway
piR-bmo-1103192	ncbi_726671	Wnt signaling pathway
piR-bmo-1103192	ncbi_551021	Wnt signaling pathway
piR-bmo-11093	ncbi_100576247	Wnt signaling pathway
piR-bmo-11093	ncbi_551517	Wnt signaling pathway
piR-bmo-11093	ncbi_410808	Wnt signaling pathway
piR-bmo-11093	ncbi_726671	Wnt signaling pathway
piR-bmo-11093	ncbi_552177	Wnt signaling pathway
piR-bmo-11093	ncbi_410724	Wnt signaling pathway
piR-bmo-11093	ncbi_552138	Wnt signaling pathway
piR-bmo-1125190	ncbi_727363	Wnt signaling pathway
piR-bmo-1125190	ncbi_408791	Wnt signaling pathway
piR-bmo-1125190	ncbi_409158	Wnt signaling pathway
piR-bmo-1125190	ncbi_100576247	Wnt signaling pathway
piR-bmo-1125190	ncbi_551691	Wnt signaling pathway
piR-bmo-1125190	ncbi_408976	Wnt signaling pathway
piR-bmo-1130729	ncbi_408791	Wnt signaling pathway
piR-bmo-1130729	ncbi_100576247	Wnt signaling pathway
piR-bmo-1130729	ncbi_409050	Wnt signaling pathway
piR-bmo-1130729	ncbi_413169	Wnt signaling pathway
piR-bmo-1130729	ncbi_552177	Wnt signaling pathway
piR-bmo-1153430	ncbi_409286	Wnt signaling pathway
piR-bmo-1153430	ncbi_408399	Wnt signaling pathway
piR-bmo-1153430	ncbi_102654533	Wnt signaling pathway
piR-bmo-1153430	ncbi_724437	Wnt signaling pathway
piR-bmo-1153430	ncbi_406106	Wnt signaling pathway
piR-bmo-1153430	ncbi_413502	Wnt signaling pathway
piR-bmo-1153430	ncbi_551517	Wnt signaling pathway
piR-bmo-1175542	ncbi_724378	Wnt signaling pathway
piR-bmo-1175542	ncbi_409158	Wnt signaling pathway
piR-bmo-1175542	ncbi_102654533	Wnt signaling pathway
piR-bmo-1175542	ncbi_100576247	Wnt signaling pathway
piR-bmo-1175542	ncbi_724501	Wnt signaling pathway
piR-bmo-1175542	ncbi_413809	Wnt signaling pathway
piR-bmo-1175542	ncbi_408996	Wnt signaling pathway
piR-bmo-1175542	ncbi_413502	Wnt signaling pathway
piR-bmo-1179747	ncbi_406106	Wnt signaling pathway
piR-bmo-1179747	ncbi_727363	Wnt signaling pathway
piR-bmo-1179747	ncbi_551691	Wnt signaling pathway
piR-bmo-1179747	ncbi_409001	Wnt signaling pathway
piR-bmo-1179747	ncbi_414037	Wnt signaling pathway
piR-bmo-1179747	ncbi_410724	Wnt signaling pathway
piR-bmo-1179747	ncbi_413500	Wnt signaling pathway
piR-bmo-1179747	ncbi_551554	Wnt signaling pathway
piR-bmo-1183075	ncbi_408399	Wnt signaling pathway
piR-bmo-1183075	ncbi_102654533	Wnt signaling pathway
piR-bmo-1183075	ncbi_409321	Wnt signaling pathway
piR-bmo-1183075	ncbi_410565	Wnt signaling pathway
piR-bmo-1183075	ncbi_552419	Wnt signaling pathway
piR-bmo-1183075	ncbi_550976	Wnt signaling pathway
piR-bmo-1184482	ncbi_408399	Wnt signaling pathway
piR-bmo-1184482	ncbi_102654533	Wnt signaling pathway
piR-bmo-1184482	ncbi_412108	Wnt signaling pathway
piR-bmo-1184482	ncbi_100576247	Wnt signaling pathway
piR-bmo-1184482	ncbi_550976	Wnt signaling pathway
piR-bmo-1186994	ncbi_100576247	Wnt signaling pathway
piR-bmo-1188062	ncbi_102654533	Wnt signaling pathway
piR-bmo-1188062	ncbi_412108	Wnt signaling pathway
piR-bmo-1188062	ncbi_100576247	Wnt signaling pathway
piR-bmo-1188062	ncbi_408996	Wnt signaling pathway
piR-bmo-1188284	ncbi_100576247	Wnt signaling pathway
piR-bmo-1188284	ncbi_409001	Wnt signaling pathway
piR-bmo-1188284	ncbi_409050	Wnt signaling pathway
piR-bmo-1188284	ncbi_413169	Wnt signaling pathway
piR-bmo-1188284	ncbi_408976	Wnt signaling pathway
piR-bmo-1188284	ncbi_726280	Wnt signaling pathway
piR-bmo-1188284	ncbi_724471	Wnt signaling pathway
piR-bmo-1188284	ncbi_410956	Wnt signaling pathway
piR-bmo-1188284	ncbi_408996	Wnt signaling pathway
piR-bmo-119875	ncbi_409050	Wnt signaling pathway
piR-bmo-119875	ncbi_413169	Wnt signaling pathway
piR-bmo-119875	ncbi_724501	Wnt signaling pathway
piR-bmo-119875	ncbi_409767	Wnt signaling pathway
piR-bmo-119875	ncbi_552177	Wnt signaling pathway
piR-bmo-119875	ncbi_409234	Wnt signaling pathway
piR-bmo-119875	ncbi_410184	Wnt signaling pathway
piR-bmo-1199278	ncbi_412108	Wnt signaling pathway
piR-bmo-1199278	ncbi_100576247	Wnt signaling pathway
piR-bmo-1199278	ncbi_551691	Wnt signaling pathway
piR-bmo-1199278	ncbi_409050	Wnt signaling pathway
piR-bmo-1199278	ncbi_551517	Wnt signaling pathway
piR-bmo-1199278	ncbi_551124	Wnt signaling pathway
piR-bmo-1199278	ncbi_409767	Wnt signaling pathway
piR-bmo-1199278	ncbi_410956	Wnt signaling pathway
piR-bmo-1199278	ncbi_413502	Wnt signaling pathway
piR-bmo-1199278	ncbi_409791	Wnt signaling pathway
piR-bmo-1199278	ncbi_410184	Wnt signaling pathway
piR-bmo-1199278	ncbi_413183	Wnt signaling pathway
piR-bmo-1202932	ncbi_102654533	Wnt signaling pathway
piR-bmo-1202932	ncbi_412108	Wnt signaling pathway
piR-bmo-1202932	ncbi_100576247	Wnt signaling pathway
piR-bmo-1204714	ncbi_408399	Wnt signaling pathway
piR-bmo-1204714	ncbi_102654533	Wnt signaling pathway
piR-bmo-1204714	ncbi_409321	Wnt signaling pathway
piR-bmo-1204714	ncbi_410565	Wnt signaling pathway
piR-bmo-1204714	ncbi_552419	Wnt signaling pathway
piR-bmo-1204714	ncbi_550976	Wnt signaling pathway
piR-bmo-1220544	ncbi_724437	Wnt signaling pathway
piR-bmo-1220544	ncbi_724501	Wnt signaling pathway
piR-bmo-1220544	ncbi_410129	Wnt signaling pathway
piR-bmo-1227164	ncbi_724997	Wnt signaling pathway
piR-bmo-1227164	ncbi_409158	Wnt signaling pathway
piR-bmo-1227164	ncbi_551508	Wnt signaling pathway
piR-bmo-1227164	ncbi_409050	Wnt signaling pathway
piR-bmo-1227164	ncbi_413169	Wnt signaling pathway
piR-bmo-1227164	ncbi_726280	Wnt signaling pathway
piR-bmo-1227164	ncbi_726332	Wnt signaling pathway
piR-bmo-1227164	ncbi_410724	Wnt signaling pathway
piR-bmo-1227164	ncbi_552177	Wnt signaling pathway
piR-bmo-1227164	ncbi_552340	Wnt signaling pathway
piR-bmo-1227164	ncbi_409544	Wnt signaling pathway
piR-bmo-1227164	ncbi_413183	Wnt signaling pathway
piR-bmo-1227164	ncbi_551313	Wnt signaling pathway
piR-bmo-1246710	ncbi_410129	Wnt signaling pathway
piR-bmo-1250739	ncbi_406106	Wnt signaling pathway
piR-bmo-1250739	ncbi_727363	Wnt signaling pathway
piR-bmo-1250739	ncbi_551691	Wnt signaling pathway
piR-bmo-1250739	ncbi_409001	Wnt signaling pathway
piR-bmo-1250739	ncbi_414037	Wnt signaling pathway
piR-bmo-1250739	ncbi_410724	Wnt signaling pathway
piR-bmo-1250739	ncbi_413500	Wnt signaling pathway
piR-bmo-1250739	ncbi_409791	Wnt signaling pathway
piR-bmo-1250739	ncbi_551554	Wnt signaling pathway
piR-bmo-14055	ncbi_406106	Wnt signaling pathway
piR-bmo-14055	ncbi_551691	Wnt signaling pathway
piR-bmo-14055	ncbi_724997	Wnt signaling pathway
piR-bmo-14055	ncbi_724437	Wnt signaling pathway
piR-bmo-14055	ncbi_409001	Wnt signaling pathway
piR-bmo-14055	ncbi_724501	Wnt signaling pathway
piR-bmo-14055	ncbi_726280	Wnt signaling pathway
piR-bmo-14055	ncbi_411046	Wnt signaling pathway
piR-bmo-14055	ncbi_726671	Wnt signaling pathway
piR-bmo-14055	ncbi_551021	Wnt signaling pathway
piR-bmo-14055	ncbi_409234	Wnt signaling pathway
piR-bmo-14055	ncbi_410129	Wnt signaling pathway
piR-bmo-14055	ncbi_413501	Wnt signaling pathway
piR-bmo-14476	ncbi_100576247	Wnt signaling pathway
piR-bmo-14476	ncbi_551517	Wnt signaling pathway
piR-bmo-14476	ncbi_410808	Wnt signaling pathway
piR-bmo-14476	ncbi_726671	Wnt signaling pathway
piR-bmo-14476	ncbi_552177	Wnt signaling pathway
piR-bmo-14476	ncbi_410724	Wnt signaling pathway
piR-bmo-14476	ncbi_552138	Wnt signaling pathway
piR-bmo-144787	ncbi_408399	Wnt signaling pathway
piR-bmo-144787	ncbi_411919	Wnt signaling pathway
piR-bmo-144787	ncbi_408976	Wnt signaling pathway
piR-bmo-144787	ncbi_550976	Wnt signaling pathway
piR-bmo-144787	ncbi_410956	Wnt signaling pathway
piR-bmo-144787	ncbi_726671	Wnt signaling pathway
piR-bmo-145295	ncbi_724378	Wnt signaling pathway
piR-bmo-145295	ncbi_408791	Wnt signaling pathway
piR-bmo-145295	ncbi_551691	Wnt signaling pathway
piR-bmo-145295	ncbi_408976	Wnt signaling pathway
piR-bmo-145295	ncbi_411046	Wnt signaling pathway
piR-bmo-145295	ncbi_552177	Wnt signaling pathway
piR-bmo-145295	ncbi_413502	Wnt signaling pathway
piR-bmo-149737	ncbi_727363	Wnt signaling pathway
piR-bmo-149737	ncbi_411919	Wnt signaling pathway
piR-bmo-149737	ncbi_409321	Wnt signaling pathway
piR-bmo-149737	ncbi_552805	Wnt signaling pathway
piR-bmo-149737	ncbi_410808	Wnt signaling pathway
piR-bmo-149737	ncbi_726280	Wnt signaling pathway
piR-bmo-149737	ncbi_552177	Wnt signaling pathway
piR-bmo-149737	ncbi_551021	Wnt signaling pathway
piR-bmo-149737	ncbi_408976	Wnt signaling pathway
piR-bmo-15258	ncbi_100576247	Wnt signaling pathway
piR-bmo-15258	ncbi_551517	Wnt signaling pathway
piR-bmo-15258	ncbi_410808	Wnt signaling pathway
piR-bmo-15258	ncbi_726671	Wnt signaling pathway
piR-bmo-15258	ncbi_552177	Wnt signaling pathway
piR-bmo-15258	ncbi_410724	Wnt signaling pathway
piR-bmo-15258	ncbi_552138	Wnt signaling pathway
piR-bmo-16164	ncbi_100576247	Wnt signaling pathway
piR-bmo-16164	ncbi_551517	Wnt signaling pathway
piR-bmo-16164	ncbi_410808	Wnt signaling pathway
piR-bmo-16164	ncbi_726671	Wnt signaling pathway
piR-bmo-16164	ncbi_552177	Wnt signaling pathway
piR-bmo-16164	ncbi_410724	Wnt signaling pathway
piR-bmo-16164	ncbi_552138	Wnt signaling pathway
piR-bmo-179879	ncbi_551691	Wnt signaling pathway
piR-bmo-179879	ncbi_408399	Wnt signaling pathway
piR-bmo-179879	ncbi_550976	Wnt signaling pathway
piR-bmo-179879	ncbi_409910	Wnt signaling pathway
piR-bmo-179879	ncbi_726671	Wnt signaling pathway
piR-bmo-179879	ncbi_413501	Wnt signaling pathway
piR-bmo-18387	ncbi_408996	Wnt signaling pathway
piR-bmo-18387	ncbi_552340	Wnt signaling pathway
piR-bmo-18387	ncbi_410724	Wnt signaling pathway
piR-bmo-202265	ncbi_408791	Wnt signaling pathway
piR-bmo-202265	ncbi_100576247	Wnt signaling pathway
piR-bmo-202265	ncbi_409050	Wnt signaling pathway
piR-bmo-202265	ncbi_413169	Wnt signaling pathway
piR-bmo-202265	ncbi_552177	Wnt signaling pathway
piR-bmo-202266	ncbi_408791	Wnt signaling pathway
piR-bmo-202266	ncbi_100576247	Wnt signaling pathway
piR-bmo-202266	ncbi_409050	Wnt signaling pathway
piR-bmo-202266	ncbi_413169	Wnt signaling pathway
piR-bmo-202266	ncbi_552177	Wnt signaling pathway
piR-bmo-202267	ncbi_408791	Wnt signaling pathway
piR-bmo-202267	ncbi_100576247	Wnt signaling pathway
piR-bmo-202267	ncbi_409050	Wnt signaling pathway
piR-bmo-202267	ncbi_413169	Wnt signaling pathway
piR-bmo-202267	ncbi_552177	Wnt signaling pathway
piR-bmo-208022	ncbi_408996	Wnt signaling pathway
piR-bmo-208022	ncbi_552340	Wnt signaling pathway
piR-bmo-208022	ncbi_410724	Wnt signaling pathway
piR-bmo-237656	ncbi_410724	Wnt signaling pathway
piR-bmo-237656	ncbi_410956	Wnt signaling pathway
piR-bmo-237657	ncbi_410724	Wnt signaling pathway
piR-bmo-237657	ncbi_410956	Wnt signaling pathway
piR-bmo-237657	ncbi_552177	Wnt signaling pathway
piR-bmo-237657	ncbi_413183	Wnt signaling pathway
piR-bmo-237658	ncbi_410724	Wnt signaling pathway
piR-bmo-237658	ncbi_410956	Wnt signaling pathway
piR-bmo-237658	ncbi_552177	Wnt signaling pathway
piR-bmo-237658	ncbi_413183	Wnt signaling pathway
piR-bmo-241618	ncbi_413502	Wnt signaling pathway
piR-bmo-247619	ncbi_406106	Wnt signaling pathway
piR-bmo-247619	ncbi_551691	Wnt signaling pathway
piR-bmo-247619	ncbi_408399	Wnt signaling pathway
piR-bmo-247619	ncbi_724997	Wnt signaling pathway
piR-bmo-247619	ncbi_411919	Wnt signaling pathway
piR-bmo-247619	ncbi_412108	Wnt signaling pathway
piR-bmo-247619	ncbi_410724	Wnt signaling pathway
piR-bmo-247619	ncbi_552419	Wnt signaling pathway
piR-bmo-247619	ncbi_550976	Wnt signaling pathway
piR-bmo-247619	ncbi_410956	Wnt signaling pathway
piR-bmo-247619	ncbi_411046	Wnt signaling pathway
piR-bmo-247619	ncbi_726671	Wnt signaling pathway
piR-bmo-247619	ncbi_413501	Wnt signaling pathway
piR-bmo-24995	ncbi_409286	Wnt signaling pathway
piR-bmo-24995	ncbi_409158	Wnt signaling pathway
piR-bmo-24995	ncbi_551655	Wnt signaling pathway
piR-bmo-24995	ncbi_551691	Wnt signaling pathway
piR-bmo-24995	ncbi_409050	Wnt signaling pathway
piR-bmo-24995	ncbi_408976	Wnt signaling pathway
piR-bmo-24995	ncbi_724471	Wnt signaling pathway
piR-bmo-24995	ncbi_408996	Wnt signaling pathway
piR-bmo-24995	ncbi_413500	Wnt signaling pathway
piR-bmo-24995	ncbi_410184	Wnt signaling pathway
piR-bmo-24995	ncbi_551313	Wnt signaling pathway
piR-bmo-258295	ncbi_724378	Wnt signaling pathway
piR-bmo-258295	ncbi_552805	Wnt signaling pathway
piR-bmo-258295	ncbi_726671	Wnt signaling pathway
piR-bmo-258296	ncbi_724378	Wnt signaling pathway
piR-bmo-258296	ncbi_552805	Wnt signaling pathway
piR-bmo-258296	ncbi_726671	Wnt signaling pathway
piR-bmo-263349	ncbi_412108	Wnt signaling pathway
piR-bmo-263349	ncbi_551691	Wnt signaling pathway
piR-bmo-263349	ncbi_551517	Wnt signaling pathway
piR-bmo-263349	ncbi_408976	Wnt signaling pathway
piR-bmo-263349	ncbi_726280	Wnt signaling pathway
piR-bmo-263349	ncbi_552177	Wnt signaling pathway
piR-bmo-263349	ncbi_413501	Wnt signaling pathway
piR-bmo-263349	ncbi_409791	Wnt signaling pathway
piR-bmo-31793	ncbi_724997	Wnt signaling pathway
piR-bmo-31793	ncbi_100576247	Wnt signaling pathway
piR-bmo-31793	ncbi_413169	Wnt signaling pathway
piR-bmo-31793	ncbi_552545	Wnt signaling pathway
piR-bmo-31793	ncbi_408996	Wnt signaling pathway
piR-bmo-31793	ncbi_552340	Wnt signaling pathway
piR-bmo-31793	ncbi_413502	Wnt signaling pathway
piR-bmo-320912	ncbi_408996	Wnt signaling pathway
piR-bmo-320912	ncbi_552340	Wnt signaling pathway
piR-bmo-320912	ncbi_410724	Wnt signaling pathway
piR-bmo-325111	ncbi_408894	Wnt signaling pathway
piR-bmo-330097	ncbi_412108	Wnt signaling pathway
piR-bmo-330097	ncbi_551691	Wnt signaling pathway
piR-bmo-330097	ncbi_551517	Wnt signaling pathway
piR-bmo-330097	ncbi_408976	Wnt signaling pathway
piR-bmo-330097	ncbi_726280	Wnt signaling pathway
piR-bmo-330097	ncbi_552177	Wnt signaling pathway
piR-bmo-330097	ncbi_413501	Wnt signaling pathway
piR-bmo-340703	ncbi_412108	Wnt signaling pathway
piR-bmo-340703	ncbi_551691	Wnt signaling pathway
piR-bmo-340703	ncbi_551517	Wnt signaling pathway
piR-bmo-340703	ncbi_408976	Wnt signaling pathway
piR-bmo-340703	ncbi_726280	Wnt signaling pathway
piR-bmo-340703	ncbi_552177	Wnt signaling pathway
piR-bmo-340703	ncbi_413501	Wnt signaling pathway
piR-bmo-362828	ncbi_408894	Wnt signaling pathway
piR-bmo-378755	ncbi_409286	Wnt signaling pathway
piR-bmo-378755	ncbi_102654533	Wnt signaling pathway
piR-bmo-378755	ncbi_412108	Wnt signaling pathway
piR-bmo-378755	ncbi_551517	Wnt signaling pathway
piR-bmo-378755	ncbi_409321	Wnt signaling pathway
piR-bmo-378755	ncbi_413169	Wnt signaling pathway
piR-bmo-378755	ncbi_726280	Wnt signaling pathway
piR-bmo-39500	ncbi_100576247	Wnt signaling pathway
piR-bmo-39500	ncbi_551517	Wnt signaling pathway
piR-bmo-39500	ncbi_410808	Wnt signaling pathway
piR-bmo-39500	ncbi_726671	Wnt signaling pathway
piR-bmo-39500	ncbi_552177	Wnt signaling pathway
piR-bmo-39500	ncbi_410724	Wnt signaling pathway
piR-bmo-39500	ncbi_552138	Wnt signaling pathway
piR-bmo-39501	ncbi_100576247	Wnt signaling pathway
piR-bmo-39501	ncbi_551517	Wnt signaling pathway
piR-bmo-39501	ncbi_410808	Wnt signaling pathway
piR-bmo-39501	ncbi_726671	Wnt signaling pathway
piR-bmo-39501	ncbi_552177	Wnt signaling pathway
piR-bmo-39501	ncbi_410724	Wnt signaling pathway
piR-bmo-39501	ncbi_552138	Wnt signaling pathway
piR-bmo-456655	ncbi_406106	Wnt signaling pathway
piR-bmo-456655	ncbi_100576247	Wnt signaling pathway
piR-bmo-456655	ncbi_724437	Wnt signaling pathway
piR-bmo-456655	ncbi_409001	Wnt signaling pathway
piR-bmo-456655	ncbi_724501	Wnt signaling pathway
piR-bmo-456655	ncbi_408976	Wnt signaling pathway
piR-bmo-456655	ncbi_726280	Wnt signaling pathway
piR-bmo-456655	ncbi_411046	Wnt signaling pathway
piR-bmo-456655	ncbi_726671	Wnt signaling pathway
piR-bmo-456655	ncbi_551021	Wnt signaling pathway
piR-bmo-456655	ncbi_414037	Wnt signaling pathway
piR-bmo-456655	ncbi_409234	Wnt signaling pathway
piR-bmo-456655	ncbi_410129	Wnt signaling pathway
piR-bmo-456655	ncbi_413501	Wnt signaling pathway
piR-bmo-458012	ncbi_413502	Wnt signaling pathway
piR-bmo-458012	ncbi_411046	Wnt signaling pathway
piR-bmo-458012	ncbi_552177	Wnt signaling pathway
piR-bmo-466225	ncbi_100578506	Wnt signaling pathway
piR-bmo-466225	ncbi_408791	Wnt signaling pathway
piR-bmo-466225	ncbi_551508	Wnt signaling pathway
piR-bmo-466225	ncbi_409001	Wnt signaling pathway
piR-bmo-466225	ncbi_726332	Wnt signaling pathway
piR-bmo-466225	ncbi_406106	Wnt signaling pathway
piR-bmo-466225	ncbi_726671	Wnt signaling pathway
piR-bmo-466225	ncbi_552177	Wnt signaling pathway
piR-bmo-466225	ncbi_551021	Wnt signaling pathway
piR-bmo-466225	ncbi_410565	Wnt signaling pathway
piR-bmo-471152	ncbi_408894	Wnt signaling pathway
piR-bmo-47855	ncbi_410724	Wnt signaling pathway
piR-bmo-47855	ncbi_410956	Wnt signaling pathway
piR-bmo-47855	ncbi_552177	Wnt signaling pathway
piR-bmo-47855	ncbi_413183	Wnt signaling pathway
piR-bmo-48	ncbi_724997	Wnt signaling pathway
piR-bmo-48	ncbi_100576247	Wnt signaling pathway
piR-bmo-48	ncbi_409001	Wnt signaling pathway
piR-bmo-48	ncbi_410724	Wnt signaling pathway
piR-bmo-48	ncbi_413502	Wnt signaling pathway
piR-bmo-48	ncbi_411046	Wnt signaling pathway
piR-bmo-5	ncbi_724997	Wnt signaling pathway
piR-bmo-5	ncbi_100576247	Wnt signaling pathway
piR-bmo-5	ncbi_409001	Wnt signaling pathway
piR-bmo-5	ncbi_410724	Wnt signaling pathway
piR-bmo-5	ncbi_413502	Wnt signaling pathway
piR-bmo-5	ncbi_411046	Wnt signaling pathway
piR-bmo-5	ncbi_414037	Wnt signaling pathway
piR-bmo-503081	ncbi_413183	Wnt signaling pathway
piR-bmo-512574	ncbi_408399	Wnt signaling pathway
piR-bmo-512574	ncbi_409286	Wnt signaling pathway
piR-bmo-512574	ncbi_412108	Wnt signaling pathway
piR-bmo-512574	ncbi_409321	Wnt signaling pathway
piR-bmo-512574	ncbi_410565	Wnt signaling pathway
piR-bmo-512574	ncbi_413502	Wnt signaling pathway
piR-bmo-512574	ncbi_410956	Wnt signaling pathway
piR-bmo-512574	ncbi_552177	Wnt signaling pathway
piR-bmo-512574	ncbi_551021	Wnt signaling pathway
piR-bmo-512574	ncbi_408996	Wnt signaling pathway
piR-bmo-512574	ncbi_724501	Wnt signaling pathway
piR-bmo-514334	ncbi_724378	Wnt signaling pathway
piR-bmo-514334	ncbi_408791	Wnt signaling pathway
piR-bmo-514334	ncbi_724501	Wnt signaling pathway
piR-bmo-514334	ncbi_408976	Wnt signaling pathway
piR-bmo-514334	ncbi_411046	Wnt signaling pathway
piR-bmo-514334	ncbi_413502	Wnt signaling pathway
piR-bmo-514335	ncbi_724378	Wnt signaling pathway
piR-bmo-514335	ncbi_408791	Wnt signaling pathway
piR-bmo-514335	ncbi_408976	Wnt signaling pathway
piR-bmo-514335	ncbi_411046	Wnt signaling pathway
piR-bmo-514335	ncbi_413502	Wnt signaling pathway
piR-bmo-51494	ncbi_727363	Wnt signaling pathway
piR-bmo-51494	ncbi_411919	Wnt signaling pathway
piR-bmo-51494	ncbi_551517	Wnt signaling pathway
piR-bmo-51494	ncbi_409321	Wnt signaling pathway
piR-bmo-51494	ncbi_552805	Wnt signaling pathway
piR-bmo-51494	ncbi_410808	Wnt signaling pathway
piR-bmo-51494	ncbi_726280	Wnt signaling pathway
piR-bmo-51494	ncbi_100576156	Wnt signaling pathway
piR-bmo-51494	ncbi_552177	Wnt signaling pathway
piR-bmo-51494	ncbi_551021	Wnt signaling pathway
piR-bmo-51494	ncbi_408976	Wnt signaling pathway
piR-bmo-563193	ncbi_408791	Wnt signaling pathway
piR-bmo-563193	ncbi_100576247	Wnt signaling pathway
piR-bmo-563193	ncbi_409050	Wnt signaling pathway
piR-bmo-563193	ncbi_413169	Wnt signaling pathway
piR-bmo-563193	ncbi_552177	Wnt signaling pathway
piR-bmo-567424	ncbi_412108	Wnt signaling pathway
piR-bmo-567424	ncbi_551691	Wnt signaling pathway
piR-bmo-567424	ncbi_409767	Wnt signaling pathway
piR-bmo-567424	ncbi_410956	Wnt signaling pathway
piR-bmo-588947	ncbi_406106	Wnt signaling pathway
piR-bmo-588947	ncbi_726113	Wnt signaling pathway
piR-bmo-588947	ncbi_100576247	Wnt signaling pathway
piR-bmo-588947	ncbi_409001	Wnt signaling pathway
piR-bmo-588947	ncbi_551517	Wnt signaling pathway
piR-bmo-588947	ncbi_724471	Wnt signaling pathway
piR-bmo-588947	ncbi_413502	Wnt signaling pathway
piR-bmo-613889	ncbi_726113	Wnt signaling pathway
piR-bmo-613889	ncbi_724437	Wnt signaling pathway
piR-bmo-615604	ncbi_409286	Wnt signaling pathway
piR-bmo-615604	ncbi_102654533	Wnt signaling pathway
piR-bmo-615604	ncbi_412108	Wnt signaling pathway
piR-bmo-615604	ncbi_551517	Wnt signaling pathway
piR-bmo-615604	ncbi_409321	Wnt signaling pathway
piR-bmo-615604	ncbi_413169	Wnt signaling pathway
piR-bmo-615604	ncbi_726280	Wnt signaling pathway
piR-bmo-633876	ncbi_409286	Wnt signaling pathway
piR-bmo-633876	ncbi_551691	Wnt signaling pathway
piR-bmo-633876	ncbi_409767	Wnt signaling pathway
piR-bmo-633876	ncbi_410956	Wnt signaling pathway
piR-bmo-633876	ncbi_412108	Wnt signaling pathway
piR-bmo-638412	ncbi_408791	Wnt signaling pathway
piR-bmo-638412	ncbi_551691	Wnt signaling pathway
piR-bmo-638412	ncbi_409050	Wnt signaling pathway
piR-bmo-638412	ncbi_406106	Wnt signaling pathway
piR-bmo-638412	ncbi_413502	Wnt signaling pathway
piR-bmo-638412	ncbi_413501	Wnt signaling pathway
piR-bmo-638412	ncbi_551554	Wnt signaling pathway
piR-bmo-649291	ncbi_409286	Wnt signaling pathway
piR-bmo-649291	ncbi_408399	Wnt signaling pathway
piR-bmo-649291	ncbi_724437	Wnt signaling pathway
piR-bmo-649291	ncbi_406106	Wnt signaling pathway
piR-bmo-649291	ncbi_551517	Wnt signaling pathway
piR-bmo-657844	ncbi_406106	Wnt signaling pathway
piR-bmo-657844	ncbi_726113	Wnt signaling pathway
piR-bmo-657844	ncbi_100576247	Wnt signaling pathway
piR-bmo-657844	ncbi_409001	Wnt signaling pathway
piR-bmo-657844	ncbi_551517	Wnt signaling pathway
piR-bmo-657844	ncbi_726280	Wnt signaling pathway
piR-bmo-657844	ncbi_724471	Wnt signaling pathway
piR-bmo-657844	ncbi_413502	Wnt signaling pathway
piR-bmo-671250	ncbi_100578506	Wnt signaling pathway
piR-bmo-671250	ncbi_408791	Wnt signaling pathway
piR-bmo-671250	ncbi_100576247	Wnt signaling pathway
piR-bmo-671250	ncbi_724437	Wnt signaling pathway
piR-bmo-671250	ncbi_414037	Wnt signaling pathway
piR-bmo-671250	ncbi_726332	Wnt signaling pathway
piR-bmo-671250	ncbi_726671	Wnt signaling pathway
piR-bmo-671250	ncbi_552177	Wnt signaling pathway
piR-bmo-70388	ncbi_409286	Wnt signaling pathway
piR-bmo-70388	ncbi_102654533	Wnt signaling pathway
piR-bmo-70388	ncbi_409767	Wnt signaling pathway
piR-bmo-70388	ncbi_410956	Wnt signaling pathway
piR-bmo-70388	ncbi_412108	Wnt signaling pathway
piR-bmo-716466	ncbi_409286	Wnt signaling pathway
piR-bmo-716466	ncbi_409158	Wnt signaling pathway
piR-bmo-716466	ncbi_551655	Wnt signaling pathway
piR-bmo-716466	ncbi_551691	Wnt signaling pathway
piR-bmo-716466	ncbi_408976	Wnt signaling pathway
piR-bmo-716466	ncbi_724471	Wnt signaling pathway
piR-bmo-716466	ncbi_408996	Wnt signaling pathway
piR-bmo-716466	ncbi_413500	Wnt signaling pathway
piR-bmo-716466	ncbi_410184	Wnt signaling pathway
piR-bmo-716466	ncbi_551313	Wnt signaling pathway
piR-bmo-718308	ncbi_102654533	Wnt signaling pathway
piR-bmo-718308	ncbi_410956	Wnt signaling pathway
piR-bmo-718308	ncbi_408976	Wnt signaling pathway
piR-bmo-718308	ncbi_410724	Wnt signaling pathway
piR-bmo-722334	ncbi_551508	Wnt signaling pathway
piR-bmo-722334	ncbi_726280	Wnt signaling pathway
piR-bmo-742536	ncbi_408399	Wnt signaling pathway
piR-bmo-742536	ncbi_100578506	Wnt signaling pathway
piR-bmo-742536	ncbi_726289	Wnt signaling pathway
piR-bmo-742536	ncbi_412108	Wnt signaling pathway
piR-bmo-742536	ncbi_551508	Wnt signaling pathway
piR-bmo-742536	ncbi_409050	Wnt signaling pathway
piR-bmo-742536	ncbi_551517	Wnt signaling pathway
piR-bmo-742536	ncbi_413809	Wnt signaling pathway
piR-bmo-742536	ncbi_100576156	Wnt signaling pathway
piR-bmo-742536	ncbi_411919	Wnt signaling pathway
piR-bmo-742536	ncbi_410565	Wnt signaling pathway
piR-bmo-743727	ncbi_409050	Wnt signaling pathway
piR-bmo-743727	ncbi_413169	Wnt signaling pathway
piR-bmo-743727	ncbi_724501	Wnt signaling pathway
piR-bmo-743727	ncbi_409767	Wnt signaling pathway
piR-bmo-743727	ncbi_552177	Wnt signaling pathway
piR-bmo-743727	ncbi_410184	Wnt signaling pathway
piR-bmo-748814	ncbi_551508	Wnt signaling pathway
piR-bmo-748814	ncbi_409050	Wnt signaling pathway
piR-bmo-748815	ncbi_551508	Wnt signaling pathway
piR-bmo-748815	ncbi_409050	Wnt signaling pathway
piR-bmo-748815	ncbi_724471	Wnt signaling pathway
piR-bmo-748816	ncbi_409050	Wnt signaling pathway
piR-bmo-748816	ncbi_408691	Wnt signaling pathway
piR-bmo-748816	ncbi_724471	Wnt signaling pathway
piR-bmo-748816	ncbi_413500	Wnt signaling pathway
piR-bmo-771407	ncbi_409158	Wnt signaling pathway
piR-bmo-771407	ncbi_724437	Wnt signaling pathway
piR-bmo-771407	ncbi_551508	Wnt signaling pathway
piR-bmo-771407	ncbi_409321	Wnt signaling pathway
piR-bmo-771407	ncbi_413169	Wnt signaling pathway
piR-bmo-771407	ncbi_408976	Wnt signaling pathway
piR-bmo-771407	ncbi_552805	Wnt signaling pathway
piR-bmo-771407	ncbi_552177	Wnt signaling pathway
piR-bmo-771407	ncbi_409791	Wnt signaling pathway
piR-bmo-771408	ncbi_409158	Wnt signaling pathway
piR-bmo-771408	ncbi_724437	Wnt signaling pathway
piR-bmo-771408	ncbi_551508	Wnt signaling pathway
piR-bmo-771408	ncbi_409321	Wnt signaling pathway
piR-bmo-771408	ncbi_413169	Wnt signaling pathway
piR-bmo-771408	ncbi_408976	Wnt signaling pathway
piR-bmo-771408	ncbi_552805	Wnt signaling pathway
piR-bmo-771408	ncbi_409791	Wnt signaling pathway
piR-bmo-772496	ncbi_408399	Wnt signaling pathway
piR-bmo-772496	ncbi_414037	Wnt signaling pathway
piR-bmo-772496	ncbi_409050	Wnt signaling pathway
piR-bmo-772496	ncbi_726332	Wnt signaling pathway
piR-bmo-772496	ncbi_726671	Wnt signaling pathway
piR-bmo-772496	ncbi_552177	Wnt signaling pathway
piR-bmo-772496	ncbi_724501	Wnt signaling pathway
piR-bmo-774986	ncbi_408894	Wnt signaling pathway
piR-bmo-774986	ncbi_408976	Wnt signaling pathway
piR-bmo-774986	ncbi_411046	Wnt signaling pathway
piR-bmo-774986	ncbi_552177	Wnt signaling pathway
piR-bmo-774986	ncbi_552340	Wnt signaling pathway
piR-bmo-774987	ncbi_408894	Wnt signaling pathway
piR-bmo-774987	ncbi_408976	Wnt signaling pathway
piR-bmo-774987	ncbi_411046	Wnt signaling pathway
piR-bmo-774987	ncbi_726671	Wnt signaling pathway
piR-bmo-774987	ncbi_552177	Wnt signaling pathway
piR-bmo-774987	ncbi_552340	Wnt signaling pathway
piR-bmo-784272	ncbi_408894	Wnt signaling pathway
piR-bmo-784272	ncbi_726671	Wnt signaling pathway
piR-bmo-784272	ncbi_551021	Wnt signaling pathway
piR-bmo-787853	ncbi_551691	Wnt signaling pathway
piR-bmo-787853	ncbi_408399	Wnt signaling pathway
piR-bmo-787853	ncbi_550976	Wnt signaling pathway
piR-bmo-787853	ncbi_409910	Wnt signaling pathway
piR-bmo-787853	ncbi_726671	Wnt signaling pathway
piR-bmo-787853	ncbi_413501	Wnt signaling pathway
piR-bmo-806084	ncbi_100578506	Wnt signaling pathway
piR-bmo-806084	ncbi_724378	Wnt signaling pathway
piR-bmo-806084	ncbi_409286	Wnt signaling pathway
piR-bmo-806084	ncbi_412108	Wnt signaling pathway
piR-bmo-806084	ncbi_100576247	Wnt signaling pathway
piR-bmo-806084	ncbi_551691	Wnt signaling pathway
piR-bmo-806084	ncbi_408976	Wnt signaling pathway
piR-bmo-806084	ncbi_552805	Wnt signaling pathway
piR-bmo-806084	ncbi_409767	Wnt signaling pathway
piR-bmo-806084	ncbi_412708	Wnt signaling pathway
piR-bmo-810373	ncbi_727363	Wnt signaling pathway
piR-bmo-810373	ncbi_408791	Wnt signaling pathway
piR-bmo-810373	ncbi_409158	Wnt signaling pathway
piR-bmo-810373	ncbi_100576247	Wnt signaling pathway
piR-bmo-810373	ncbi_551691	Wnt signaling pathway
piR-bmo-810373	ncbi_724471	Wnt signaling pathway
piR-bmo-810373	ncbi_408976	Wnt signaling pathway
piR-bmo-810601	ncbi_411919	Wnt signaling pathway
piR-bmo-810601	ncbi_551517	Wnt signaling pathway
piR-bmo-810601	ncbi_408976	Wnt signaling pathway
piR-bmo-810601	ncbi_100576156	Wnt signaling pathway
piR-bmo-810601	ncbi_552177	Wnt signaling pathway
piR-bmo-810601	ncbi_413500	Wnt signaling pathway
piR-bmo-810601	ncbi_413502	Wnt signaling pathway
piR-bmo-818704	ncbi_409050	Wnt signaling pathway
[truncated: 5,343 more rows]
